# Supplementary material for: Association of neutrophil-to-lymphocyte ratio with stroke morbidity and mortality: evidence from the NHANES 1999–2020
Source: Front Med (Lausanne). 2025 Apr 2;12:1570630. doi: 10.3389/fmed.2025.1570630 (PMC12000060; doi:10.3389/fmed.2025.1570630)
Supplement: Supplementary file 3 [file Table_2.xlsx]

## Sheet: Sheet1
SEQN	Year	RIAGENDR	RIDAGEYR	RIDRETH1	INDFMPIR	DMDEDUC	SDMVPSU	SDMVSTRA	BMXBMI	SMQ020	ALQ150	BPQ020	DIQ010	MCQ160B	MCQ160C	MCQ160G	MCQ220	MCQ160F	BMXWAIST	BMXHT	LBDMONO	LBDNENO	LBXHGB	LBDLYMNO	LBXPLTSI	LBXRBCSI	LBXWBCSI	LBDSCRSI	LBXSAL	LBXGLU	LBXIN	LBXGH	LBXTR	LBXTC	LBDLDL	LBDLDLSI	LBDHDD	WTMEC1YR	WTINT1YR	eligstat	mortstat	permth_int	ucod_leading
1	1999-2000	Female	2	Non-Hispanic Black	0.86		1	5	14.9				No						45.7	91.6																		840.794	809.715	2
2	1999-2000	Male	77	Non-Hispanic White	5	More Than High School	3	1	24.9	No	No	No	No	No	No	No	Yes	No	98	174	0.5	5.1	14.1	1.6	214	4.73	7.6	61.9	4.5	83.7	4.55	4.7	128	215	136	3.52	54	2893.62	2679.87	1	1	177	6
3	1999-2000	Female	10	Non-Hispanic White	1.47	Less Than High School	2	7	17.63				No						64.7	136.6	0.6	2.9	13.7	2.8	270	4.52	7.5						202	129	58	1.5	30	4011.03	3796.94	2
4	1999-2000	Male	1	Non-Hispanic Black	0.57		1	2					No								0.5	2.1	9.3	5.1	471	4.77	8.8											860.828	864.553	2
5	1999-2000	Male	49	Non-Hispanic White	5	More Than High School	2	8	29.1	Yes	No	Yes	No	No	No	No	No	No	99.9	178.3	0.4	3.1	14.5	2.2	209	5.13	5.9	70.7	4.5	99.9	13.65	5.5	347	279	168	4.34	42	8676.6	8332.43	1	0	244
6	1999-2000	Female	19	Other Race - Including Multi-Racial	1.21	More Than High School	2	2	22.56			No	No						81.6	162	0.3	7.2	13.1	1.9	453	4.22	9.6	44.2	5.1			5.1		153			61	3459.87	3179.43	1	0	246
7	1999-2000	Female	59	Non-Hispanic Black		Less Than High School	2	4	29.39	Yes		Yes	No	No	No	No	No	No	90.7	162.9	0.4	2.1	13.4	2.3	244	4.6	4.9	53	4.5	85.6	9.72	5.8	62	245	127	3.28	105	2527.61	2247.64	1	0	237
8	1999-2000	Male	13	Non-Hispanic White	0.53	Less Than High School	1	6	15.51				No						64.1	162	0.5	2.4	15.1	2.3	228	4.73	5.4	26.5	4.4	84.2	7.63	5	33	162	88	2.28	67	2780.09	2818.71	2
9	1999-2000	Female	11	Non-Hispanic Black		Less Than High School	2	9	18.48				No						64.6	156.9	0.8	5.3	13.5	2.5	311	4.44	8.8						56	148	79	2.04	58	663.842	656.378	2
10	1999-2000	Male	43	Non-Hispanic Black		High School Diploma (including GED)	1	7	30.94	Yes	No	No	No	No	No	No	No	No	108	190.1	0.5	2	15.4	1.9	167	5	4.6	79.6	4.2	89.8	6.43	5.5	45	140	80	2.07	51	2118.18	2001.41	1	1	231	1
11	1999-2000	Male	15	Non-Hispanic White	1.25	Less Than High School	2	1	22				No						76.5	171.9	0.7	2.4	16.3	2.1	259	5.55	5.4	61.9	4.8	95.9	11.99	5.2	76	132	77	1.99	40	3044.9	3024.27	2
12	1999-2000	Male	37	Non-Hispanic White	4.93	More Than High School	2	6	30.62	No	Yes	Yes	No	No	No	No	No	No	112.8	180	0.9	6.5	16	2.4	357	5.76	10.2	88.4	4.7	82.9	26.52	5.2	146	156	89	2.3	38	8617.39	8175.15	1	0	236
13	1999-2000	Male	70	Mexican American	1.07	Less Than High School	2	13	25.57	Yes	No	Yes	Yes	No	No	No	No	No		157.7	0.4	9.6	16.8	1.5	228	5.53	11.6	61.9	4			7.6		314			49	212.976	189.315	1	1	16	1
14	1999-2000	Male	81	Non-Hispanic White	2.67	Less Than High School	1	12	27.33	Yes	No	No	No	No	No	No	No	No	100.3	166.2	0.5	5.7	16.6	2.7	160	5.32	9.1	88.4	4.5			5.8		174			40	1875.47	1551.92	1	1	137	3
15	1999-2000	Female	38	Non-Hispanic White	4.52	More Than High School	2	11	26.68	Yes	No	No	No	No	No	No	No	No	86.7	174.9	0.4	5.5	13.3	1.6	255	4.14	7.6	53	4.4	98.8	6.76	4.6	54	199	131	3.39	58	9711.27	9362.45	1	0	231
16	1999-2000	Female	85	Non-Hispanic Black	0.38	Less Than High School	1	11	19.96	No		No	No	No	No	No	No	No	74.4	144.2	0.5	4.8	10.9	2.1	219	3.57	7.4	79.6	4.1			4.6		164			55	1662.03	1285.38	1	1	63	2
17	1999-2000	Male	2	Non-Hispanic Black	0.92		1	5	14.52				No						44.5	88.6	1.3	2.1	12.4	3.7	434	4.84	7.6											727.455	719.523	2
18	1999-2000	Female	1	Non-Hispanic White	2.84		1	8					No								0.7	2.8	11.1	5	435	3.99	8.6											2822.77	2608	2
19	1999-2000	Male	0	Mexican American	2.4		2	13																														226.856	207.322	2
20	1999-2000	Female	23	Mexican American	3.03	Less Than High School	2	2	23.68	Yes	No	No	No	No	No	No	No	No	81	158.9	0.5	3.4	14.5	1.6	220	4.53	5.6	26.5	4.4	90.6	7.84	4.7	117	145	79	2.04	43	1873.05	1674.05	1	0	245
21	1999-2000	Male	18	Mexican American	1.8	High School Diploma (including GED)	2	3	39.76			No	No						125.7	168.5	0.7	5.3	16.4	1.9	277	5.36	8.1	70.7	4.8	86.8	14.61	5	120	161	103	2.66	34	363.283	345.593	1	0	249
22	1999-2000	Female	13	Non-Hispanic Black	0.75	Less Than High School	2	2	19.35				No						66.9	162.2	0.3	2.8	13.9	1.7	361	4.54	4.9	44.2	4.7			4.8		151			62	585.857	563.234	2
23	1999-2000	Female	12	Non-Hispanic Black	5	Less Than High School	2	4	26.23				No						92.6	169.1	0.6	3.2	13.7	1.2	306	5.02	5.1	61.9	4.4	93.1	29.74	5.3	171	160	94	2.43	32	503.604	477.029	2
24	1999-2000	Female	53	Non-Hispanic White	2.67	High School Diploma (including GED)	2	12	25.93	Yes	No	No	No	No	No	No	Yes	No	90.6	164.2	0.7	4.9	14.7	3.7	331	4.34	9.4	53	4.7			5.3		219			105	6989.37	6735.7	1	1	161	2
25	1999-2000	Female	42	Non-Hispanic White	1.77	More Than High School	1	5	37.6	Yes	No	Yes	No	No	No	No	No	No	114.5	166.7	0.6	4.1	13.4	2.6	337	4.31	7.8	44.2	4.3	102.6	10.93	5.1	202	159	64	1.66	55	12019.1	11209.5	1	1	142	10
26	1999-2000	Female	14	Mexican American	2.51	Less Than High School	2	13	32.18				No						96.3	163.1	0.4	3.3	12.5	2.6	297	4.07	6.5	35.4	4.6			4.9		145			49	195.481	192.571	2
27	1999-2000	Male	18	Mexican American		Less Than High School	2	13	27.75			No	No						100.7	161.3																		249.284	240.655	1	0	244
28	1999-2000	Male	18	Non-Hispanic White	3.43	Less Than High School	2	1	19.44			No	No						73.4	179.6	0.9	4.3	14.9	1.3	117	5.22	6.6	44.2	5	90.4	4.83	4.8	52	151	77	1.99	64	3258.83	3103.55	1	0	237
29	1999-2000	Male	62	Non-Hispanic White	1.07	High School Diploma (including GED)	2	12	36.94	Yes	Yes	Yes	Yes	No	No	Yes	No	Yes	130.6	174.9	0.5	8.5	15.8	0.4	232	4.81	9.5	79.6	4.6	142.1	35.5	5.5	167	216	133	3.44	49	4630.04	4209.01	1	1	27	3
30	1999-2000	Female	7	Non-Hispanic Black		Less Than High School	2	5	13.65				Don't know						49.6	126.1	0.5	2.4	11.7	2.8	347	4.48	6							184			72	1021.39	998.281	2
31	1999-2000	Female	15	Mexican American	0.33	Less Than High School	2	2	17.66				No						67.8	164	0.8	5.2	12.4	2.6	296	4.46	8.6	44.2	4.4	75.7	7.73	4.9	128	150	84	2.17	40	248.394	235.116	2
32	1999-2000	Male	10	Non-Hispanic Black	1.54	Less Than High School	1	5	19.05				No						64.4	151.1																		1256.99	1222.52	2
33	1999-2000	Male	46	Mexican American	1.78	High School Diploma (including GED)	1	13	36.16	Yes	Yes	No	No	No	No	No	No	No	116.1	174.8	0.6	5.6	15.3	2.3	209	5.16	8.6	53	4.2			6.2		189			47	854.85	826.752	1	0	245
34	1999-2000	Female	38	Non-Hispanic Black	0.92	High School Diploma (including GED)	1	7	25.62	Yes	No	No	No	No	No	No	No	No	85.6	162.2	0.6	4.5	12.4	2.3	373	4.32	7.6	35.4	4.4	96.1	11.61	4.8	97	195	135	3.49	41	2348.76	2357.43	1	0	244
35	1999-2000	Male	2	Non-Hispanic White	5		2	12	14.26				No						44.5	90.2																		2899.92	2685.43	2
36	1999-2000	Female	6	Non-Hispanic Black	4.61	Less Than High School	2	10	15.88				No						53.7	117.7																		1199.97	1128.43	2
37	1999-2000	Male	1	Non-Hispanic White	5		2	12					No								0.8	3.7	12.2	3.8	431	4.55	8.9											2899.92	2685.43	2
38	1999-2000	Male	1	Mexican American			1	6					No								1.7	2.3	12.5	6.8	335	4.61	11.1											485.497	460.277	2
39	1999-2000	Male	7	Non-Hispanic Black	0.32	Less Than High School	1	13	15.91				No						57.9	127.6	0.5	2.7	11.4	2.5	347	4.32	5.9							161			88	897.16	872.558	2
40	1999-2000	Female	68	Mexican American		Less Than High School	1	13	30.23	No		Yes	Yes	No	No	No	No	No	99.3	149.1	0.5	6.1	11.8	3.5	317	4.15	10.4	61.9	4.4			8		253			54	239.413	249.293	1	1	118	1
41	1999-2000	Male	2	Non-Hispanic White	1.31		1	11	18.97				No						54	85.9	0.9	4.1	11.9	4.5	305	4.11	9.7											2161.16	2063.6	2
42	1999-2000	Female	18	Non-Hispanic Black		Less Than High School	1	2	31.42			No	No						99.8	163.7	0.6	2.7	12.9	2.1	299	4.69	5.5	44.2	4.1	88.6	26.11	5.7	62	187	128	3.31	47	984.187	974.201	1	0	232
43	1999-2000	Female	6	Other Hispanic	2.93	Less Than High School	2	9	16.82				No						55.6	120.7																		3406.41	2961.58	2
44	1999-2000	Female	15	Non-Hispanic White	5	Less Than High School	2	12	23.21				No						76.8	162.5	0.8	4.6	12.9	1.6	291	3.99	7.1	53	4.6	87.8	12.77	4.8	47	108	63	1.63	35	2674.24	2412.36	2
45	1999-2000	Female	33	Mexican American	0.75	High School Diploma (including GED)	1	4	27.47	No		No	No	No	No	No	No	No	87.7	166.1	0.4	4	13.6	2.2	305	4.53	6.8	35.4	4.8			4.7		214			55	2147.23	1879.19	1	0	247
46	1999-2000	Female	85	Non-Hispanic Black	1.2	Less Than High School	2	5	23.79	Yes		Yes	Borderline	No	Yes	No	No	Yes	88.6	155.6	0.7	3	13.6	2.4	197	4.88	6.5	238.7	4.4	102.7	21.73	5.4	122	187	127	3.28	36	1306.9	1146.15	1	1	22	1
47	1999-2000	Female	16	Non-Hispanic White	2.13	Less Than High School	1	8				No	No																									0	2765.1	2
48	1999-2000	Female	0	Non-Hispanic White	2.04		1	1																														1504.88	1434.13	2
49	1999-2000	Male	12	Mexican American	1.19	Less Than High School	1	3	23.29				No						81.6	162.5	0.5	2.7	13.9	2.1	344	4.56	5.7	35.4	4.8	87.7	15.49	5.1	86	176	117	3.03	42	374.556	368.071	2
50	1999-2000	Female	1	Non-Hispanic Black	0.19		1	10					No								0.7	2	12.2	4.1	316	4.81	6.9											724.224	706.657	2
51	1999-2000	Female	0	Non-Hispanic White	1.8		1	9																														1469.8	1376.88	2
52	1999-2000	Female	19	Non-Hispanic Black	2.18	Less Than High School	1	2	20.98			No	No						71.7	165.4	0.5	2.8	12.5	2.5	287	4.02	6.1	35.4	4.3			5.2		147			56	1058.97	1009.98	1	0	232
53	1999-2000	Female	18	Mexican American	0.18	Less Than High School	1	4	27.96			No	No						86.5	158.8	0.6	6.9	13.8	2.2	303	4.6	9.8	35.4	4.4	82.9	13.08	4.7	71	139	75	1.94	50	342.127	328.549	1	0	247
54	1999-2000	Male	2	Non-Hispanic Black	2.29		2	8	15.82				No						47.2	89.6																		667.412	638.667	2
55	1999-2000	Female	61	Other Hispanic	3.33	More Than High School	2	9	23.2	Yes	No	No	Yes	No	No	No	No	No	91	176.3	0.3	2.2	15	2	213	4.73	4.7	53	4.6	141.9	20.35	6.7	210	285	177	4.58	66	860.751	882.208	1	0	244
56	1999-2000	Male	21	Non-Hispanic White		Less Than High School	1	12	24.64	Yes	No	No	No	No	No	No	No	No	92.5	182.1	0.9	5.3	13.4	3.3	215	4.33	9.7	61.9	5.4			5.5		196			52	7948.03	7956.21	1	0	238
57	1999-2000	Male	39	Non-Hispanic White	5	More Than High School	2	5	29.74	No	No	Yes	No	No	No	No	No	No	110.4	172.6	0.4	2.4	15.4	1.8	209	5.39	4.9	79.6	4.3	105.9	9.04	4.9	97	243	177	4.58	46	8841.5	8036.72	1	0	242
58	1999-2000	Female	18	Mexican American		Less Than High School	1	13	24.05			No	No						81	154.1	0.8	6.8	12.5	1.5	344	4.23	9.3	35.4	4.4	88.4	15.6	4.9	104	172	83	2.15	68	244.346	243.396	1	0	230
59	1999-2000	Male	70	Mexican American	0.97	Less Than High School	1	6	29.28	Yes	Yes	No	No	No	No	No	Yes	No	107.5	180.4	0.3	3.2	15.4	0.6	202	4.63	4.4	70.7	4.7	106.6	13.38	5	109	266	186	4.81	58	251.455	226.908	1	1	214	2
60	1999-2000	Male	5	Non-Hispanic White			2	4	16.2				No							115.2																		3349.14	3352.61	2
61	1999-2000	Male	4	Non-Hispanic Black	1.77		1	8	16.83				No						49.7	108.2	0.4	4.4	11.9	2.4	397	5.31	7.6							184			50	991.365	924.173	2
62	1999-2000	Female	17	Other Race - Including Multi-Racial	1.8	High School Diploma (including GED)	1	2	17.36			No	No						63.2	154.6	0.3	3.2	14	2	248	4.47	5.6	35.4	4.5	90.2	8.26	4.9	75	168	83	2.15	70	4333.31	4092.73	2
63	1999-2000	Female	0	Mexican American			2	13																														199.946	185.144	2
64	1999-2000	Female	63	Non-Hispanic Black	5	More Than High School	1	9	20.48	Yes	No	No	No	No	No	No	No	No	73.9	162.7	0.2	5	13	1.8	301	4.59	7.3	35.4	3.8	78.4	5.33	4.8	155	195	123	3.18	41	1660.51	1456.26	1	1	106	2
65	1999-2000	Male	9	Other Race - Including Multi-Racial		Less Than High School	2	10	19.48				No						67.8	139.5																		5442.47	5145.05	2
66	1999-2000	Male	37	Mexican American	4.13	More Than High School	1	3	30.38	No	No	No	No	No	No	No	No	No	95.1	164.1	0.4	3.6	17.5	2.4	334	5.52	6.6	70.7	4.8			4.8		215			47	2835.39	2531.75	1	0	238
67	1999-2000	Male	13	Mexican American		Less Than High School	1	3	23.31				No						76.4	143.5	0.4	1.6	14.2	2.5	304	5.19	4.6	26.5	5	88.4	11.3	5.1	94	149	84	2.17	47	347.676	353.29	2
68	1999-2000	Female	19	Mexican American	4.34	High School Diploma (including GED)	1	12	23.93			No	No						79	155.4	0.7	5.2	14.3	2.7	335	4.23	8.9	53	4.7	90.7	9.52	4.9	114	148			39	331.477	316.885	1	0	239
69	1999-2000	Male	27	Non-Hispanic Black	2.57	More Than High School	1	7	40.24	No	No	No	No	No	No	No	No	No	114.6	169.2	0.8	4.3	14.8	2.1	244	5.07	7.3	88.4	4.1	86.9	14.55	5.5	77	219	147	3.8	57	2750.25	2521.95	1	0	245
70	1999-2000	Female	3	Mexican American			2	3	15.62				No						49.6	96.8	0.8	3.9	12.2	2.4	202	4.11	7.2						58	183	125	3.23	47	705.436	690.737	2
71	1999-2000	Male	69	Mexican American	1.26	High School Diploma (including GED)	2	13		Yes		No	Yes	No	No	No	No	No																				0	235.131	1	1	118	10
72	1999-2000	Female	15	Non-Hispanic Black	2.14	Less Than High School	2	9	18.99				No						72	168.8																		364.795	366.232	2
73	1999-2000	Female	7	Non-Hispanic Black	0.16	Less Than High School	1	9	15.41				No						53.5	120.3	0.3	2.1	12.5	2.9	293	4.2	5.6											1082.13	1069.97	2
74	1999-2000	Female	13	Mexican American	1.7	Less Than High School	1	6	19.88				No						68.4	157.3	0.7	4.1	13.5	2.4	230	4.61	7.4	44.2	5	97.9	10.65	5.5	65	150	88	2.28	49	340.742	330.311	2
75	1999-2000	Male	8	Mexican American		Less Than High School	2	7	15.04				No						61.4	134.5	0.8	3.8	13.7	5.2	307	4.77	10.6							145			34	593.723	576.342	2
76	1999-2000	Female	13	Mexican American	1.13	Less Than High School	1	13	20.62				No						70.5	164.2	0.4	4.1	12.5	1.9	311	4.35	6.4	44.2	5.2	90.8	8.76	5	53	152	96	2.48	45	186.769	188.064	2
77	1999-2000	Male	25	Non-Hispanic White	2.99	More Than High School	2	8	25.85	Yes	Yes	No	No	No	No	No	No	No	93	176.7	0.6	3.4	16.5	2.1	187	5.2	6.4	70.7	4.6	93.3	11.75	5.1	197	253	164	4.24	49	7057.93	6233.22	1	0	247
78	1999-2000	Male	10	Non-Hispanic White		Less Than High School	3	1	17.05				No						65.4	151.8	0.3	2.9	12.4	2.1	262	4.28	5.6						46	140	69	1.78	62	4012.43	3746.98	2
79	1999-2000	Female	2	Non-Hispanic White	0.79		1	5	16.7				No						49.4	95.1			11		412	5.66	8											2974.39	2952.07	2
80	1999-2000	Female	75	Non-Hispanic Black		Less Than High School	1	11	36.81	Yes	No	Yes	No	No	No	No	Yes	No	107	159.2																		1385.64	1285.38	1	1	172	2
81	1999-2000	Male	30	Non-Hispanic White	3.59	More Than High School	2	12	28.69	No	No	No	No	No	No	No	No	No	102.2	177.2	0.4	4.8	16	1.7	236	5.24	7.1	79.6	4.6			5.7		344			34	8470.07	7699.1	1	0	243
82	1999-2000	Female	3	Other Race - Including Multi-Racial	5		1	8	14.9				No						47.2	93.4																		4080.98	3811.65	2
83	1999-2000	Female	60	Non-Hispanic Black	2.4	Less Than High School	1	7	32.14	Yes		No	Yes	No	No	No	No	No	111.4	167.8	0.6	4.2	12.5	3	235	4.68	8	79.6	4.5			8.6		251			55	1118.27	1146.15	1	1	232	1
84	1999-2000	Male	14	Non-Hispanic White	3.53	Less Than High School	2	1	18.43				No						70.7	166.5	0.6	2.8	15.4	1.8	225	4.97	5.6	61.9	4.9	103.6	6.76	5.5	118	145	74	1.91	47	3304.46	3181.89	2
85	1999-2000	Male	18	Mexican American		Less Than High School	1	12	29.14			No	No						93.7	165.6	0.8	4.4	15	2.3	252	4.84	7.8	70.7	5.2			5		171			31	319.451	296.319	1	0	240
86	1999-2000	Female	63	Non-Hispanic White	2.16	High School Diploma (including GED)	2	1	31.88	Yes	No	No	No	No	No	No	Yes	No	106.4	165	0.5	5.2	15.9	3.6	244	4.62	9.4	44.2	5			5.8		209			41	4668.12	4468.76	1	0	237
87	1999-2000	Female	14	Mexican American	5	Less Than High School	2	10	22.96				No						75.3	157.3																		585.75	536.152	2
88	1999-2000	Female	19	Mexican American	0.74	High School Diploma (including GED)	1	12	20.84			No	No						73.8	143.3	0.6	3.7	14	2	275	4.63	6.4	26.5	4.3	90.2	11.13	5	47	154	91	2.35	54	305.131	293.021	1	0	240
89	1999-2000	Male	3	Non-Hispanic Black	1.15		1	9	15.24				No						50.4	101.5	0.5	1.3	11.4	3.8	400	4.11	6.4							147			47	1104.83	1073.5	2
90	1999-2000	Male	61	Non-Hispanic White	2.22	High School Diploma (including GED)	2	5		Yes		No	No	No	Yes	No	No	No																				0	4393.59	1	1	40	5
91	1999-2000	Male	17	Non-Hispanic White	0.63	Less Than High School	2	6	36.38			Yes	No						124.8	183.2	0.6	4.5	16.1	2.2	259	5.92	7.4	53	4.6	89	27.81	5.2	269	181	84	2.17	43	2835.82	2813.47	2
92	1999-2000	Male	31	Non-Hispanic Black	4.35	More Than High School	2	10		No		No	No	No	No	No	No	No																				0	3278.52	1	0	235
93	1999-2000	Female	63	Other Race - Including Multi-Racial	5	More Than High School	1	12	22.85	No	No	Yes	No	No	No	No	No	No	83.5	159.6	0.4	3.2	13.8	2.6	408	4.31	6.3	53	4.7			4.8		205			60	5077.83	5079.1	1	0	243
94	1999-2000	Female	61	Non-Hispanic Black	4.44	High School Diploma (including GED)	2	4	35.28	No	No	No	No	No	No	No	Yes	No	105.7	159.9	0.6	2.8	11.6	2.7	322	3.84	6.1	53	4	93.1	19.3	5.5	211	244	161	4.16	41	1257.38	1102.72	1	0	243
95	1999-2000	Female	45	Mexican American		Less Than High School	2	13		Yes		Yes	No	No	No	No	No	No																				0	825.6	1	0	239
96	1999-2000	Female	43	Non-Hispanic Black	2.51	Less Than High School	1	8	27.54	No	No	Yes	No	No	No	No	No	No	78.9	160.1																		2643.93	2537.67	1	1	126	4
97	1999-2000	Male	32	Non-Hispanic Black		More Than High School	2	5	28.38	Yes	Yes	No	No	No	No	No	No	No	88.3	175.1																		3219.6	2952.34	1	0	242
98	1999-2000	Female	62	Non-Hispanic Black	0.84	Less Than High School	2	4		Yes		Yes	No	No	No	No	No	No																				0	1102.72	1	1	23	2
99	1999-2000	Female	0	Mexican American			2	2																														0	238.014	2
100	1999-2000	Female	14	Other Race - Including Multi-Racial	0.12	Less Than High School	1	5	28.44				No						89.8	152.8																		714.845	690.323	2
101	1999-2000	Male	52	Mexican American	2.17	More Than High School	1	12	23.55	No	No	No	No	No	No	No	No	No	91.8	172.4	0.4	3	15.3	1.8	222	4.47	5.3	61.9	4.6			4.7		147			49	1265.02	1119.67	1	0	240
102	1999-2000	Female	41	Other Race - Including Multi-Racial		Less Than High School	1	6	26.32	No	No	No	No	No	No	No	No	No	80.9	155.2	0.4	3.2	12.2	1.9	251	5.65	5.6	53	4.7	82.3	7.46	5.6	84	145	83	2.15	45	12175	11209.5	1	0	229
103	1999-2000	Female	3	Non-Hispanic Black	0.67		2	5	17.46				No						49.4	97.5	0.7	2.9	11.4	3.6	389	4.65	7.4							190			56	1065.2	978.551	2
104	1999-2000	Female	3	Mexican American	0.78		2	8	16.73				No						59	99.9																		675.274	612.359	2
105	1999-2000	Female	37	Non-Hispanic Black		Less Than High School	2	9	33.41	No	No	No	No	No	No	No	No	No	114	166.2	0.9	8.1	11.1	1.6	300	3.95	10.8	35.4	3.7	66.5	16.96	5.5	176	259	146	3.78	78	472.301	423.765	1	0	239
106	1999-2000	Male	39	Mexican American	0.31	Less Than High School	2	3	29.07	No	Yes	No	No	No	No	No	No	No	92.5	157.2	0.7	4.8	15.1	2.5	264	4.94	8.3	70.7	4.7			5.6		183			44	1812.51	1715.02	1	0	248
107	1999-2000	Female	30	Mexican American		High School Diploma (including GED)	2	4	26.97	No	No	No	No	No	No	No	No	No	83.8	154.9	0.7	7	13.4	2	260	4.38	9.9	44.2	4.4			4.6		138			52	1775.55	1747.61	1	0	243
108	1999-2000	Male	22	Non-Hispanic White	4.55	More Than High School	2	5	38.41	No		No	No	No	No	No	No	Yes	117	177.2	0.9	5.7	16.5	1.8	280	5.33	8.6	61.9	4.9			5.1		178			28	7126.88	6815.88	1	0	241
109	1999-2000	Female	11	Non-Hispanic White	1.06	Less Than High School	1	1	19.06				No						70	160	0.5	2.6	13.7	2.1	358	4.36	5.3						59	147	86	2.22	49	5072.6	4801.84	2
110	1999-2000	Male	13	Mexican American	0.75	Less Than High School	1	4	15.36				No						56.5	145.9	0.5	3.7	14.6	2.6	267	4.81	6.9	35.4	4.7			5		127			60	607.794	598.108	2
111	1999-2000	Female	14	Mexican American	1.34	Less Than High School	1	10	34.91				No						92.1	152.6	0.8	6.7	13.4	2.4	478	5.11	10.1	44.2	5			5.2		203			47	324.354	320.766	2
112	1999-2000	Male	16	Mexican American	4.07	Less Than High School	1	12	21.87			No	No						73.8	167.3	0.4	3	17.2	2	279	5.36	5.6	61.9	5.2	91.1	8.52	4.8	64	179	103	2.66	63	630.612	622.27	2
113	1999-2000	Male	27	Non-Hispanic White	4.44	More Than High School	1	10	23.53	No	No	No	No	No	No	No	No	No	83.5	181.7	0.6	4.4	16.8	1.7	180	5.61	6.9	97.2	4.7	94.7	7.57	5	61	143	80	2.07	51	7682.49	7060.22	1	0	242
114	1999-2000	Male	14	Non-Hispanic White	5	Less Than High School	1	9	26.98				No						92.2	175.4	0.6	2.9	16.3	2.3	146	5.78	5.9	44.2	4.7			5.1		133			45	3546.85	3451.96	2
115	1999-2000	Female	59	Non-Hispanic White		More Than High School	1	11	20.89	No	No	Yes	No	No	Don't know	No	No	No	76	164.6	0.5	4.9	13.2	1.7	433	4.29	7.3	35.4	4.3			5.1		175			51	9348.8	9150.57	1	0	230
116	1999-2000	Female	5	Non-Hispanic Black	5		1	5	22.76				No						69.7	122.4																		1243.31	1159.04	2
117	1999-2000	Male	34	Non-Hispanic White	0.67	Less Than High School	2	1	34.2	Yes	No	Yes	No	No	No	No	No	No	105	171	0.6	3.5	15.8	2.5	201	5.35	6.9	61.9	4.7			6.1		272			43	5244.79	4728.96	1	0	237
118	1999-2000	Male	85	Non-Hispanic White	2.71	More Than High School	1	5	30.67	Yes	No	Yes	No	No	No	No	No	No	119.7	176	0.7	4.5	15	2.1	165	4.74	7.6	70.7	4.6	102.9	16.91	5.4	181	276			38	2303.76	1674.01	1	1	42	1
119	1999-2000	Male	0	Non-Hispanic White	5		2	8																														1170.51	1140.13	2
120	1999-2000	Female	30	Non-Hispanic White	4.19	More Than High School	2	8	25.6	Yes	Yes	No	No	No	No	No	No	No	88.7	174.1	0.5	3.6	11.3	2.1	251	4.36	6.6	44.2	4.4	90.4	11.85	5.3	308	254	157	4.06	35	8242.08	7470.58	1	0	247
121	1999-2000	Male	38	Mexican American	0.92	Less Than High School	1	7	28.4	No	Yes	No	No	No	No	No	No	No	92.9	169.5	0.5	3.8	15.8	2.1	193	5.47	6.6	61.9	4.6	96.2	12.84	5.3	155	167	97	2.51	39	1406.03	1407.3	1	0	246
122	1999-2000	Male	64	Non-Hispanic White	2.59	Less Than High School	1	12	33.56	Yes	Yes	No	No	No	No	No	No	No	120.1	175.1	1	4.6	14.8	2.1	284	4.49	7.8	79.6	4.9	112.7	14.57	5.2	211	211	138	3.57	31	5386.3	5136.21	1	0	242
123	1999-2000	Male	76	Non-Hispanic White	1.9	Less Than High School	1	5	36.57	Yes		No	No	No	No	No	No	No	135	179.7	0.5	3.8	15.2	1.8	161	4.68	6.4	79.6	4.2	103.2	13.39	6	189	228			37	4302.94	3832.21	1	1	58	2
124	1999-2000	Male	15	Mexican American	0.28	Less Than High School	2	10	19.45				No						71	167.4	1.4	6.4	15.6	1.2	227	5.15	9.3	53	4.8			4.9		123			42	402.833	411.192	2
125	1999-2000	Female	39	Mexican American	4.55	More Than High School	2	6		No		No	No	No	No	No	No	No																				0	1611.7	1	0	234
126	1999-2000	Female	33	Mexican American	0.76	Less Than High School	1	4	24.01	No		No	No	No	No	No	No	No	78.8	154.9	0.5	6.3	12.3	1.5	324	3.9	8.5	35.4	4.2			4.8		198			84	187.536	183.628	1	0	249
127	1999-2000	Female	33	Non-Hispanic White	5	More Than High School	3	1		Yes		No	No	No	No	No	No	No																				0	404.882	1	0	241
128	1999-2000	Female	8	Other Hispanic	2.66	Less Than High School	1	9	17.12				No						58.3	131.5	0.5	4.3	13.5	3.1	303	4.53	8.2							176			93	4701.87	4509.64	2
129	1999-2000	Female	63	Non-Hispanic White	5	More Than High School	2	8	38.32	Yes	No	Yes	No	No	No	No	No	No	118.3	164.5	0.7	4.2	13.8	1.6	378	4.31	6.9	26.5	4.2	104.8	7.21	5.5	66	186	118	3.05	55	4932.86	3964.41	1	0	246
130	1999-2000	Male	59	Non-Hispanic White	2.58	Less Than High School	1	10	26.17	Yes	No	No	Yes	No	Yes	No	No	No	94.9	171.1	0.6	3.4	14.8	1.6	187	4.89	5.9	70.7	4.3	117.8	7.83	6.7	147	174	111	2.87	34	7317.95	6639.98	1	0	248
131	1999-2000	Male	56	Non-Hispanic White	4.44	More Than High School	1	11	26.83	No	No	No	No	No	No	No	No	No	97.1	181.4	0.4	2.3	16	1	191	5.14	3.8	88.4	4.8	109.5	9.41	5.2	238	207	126	3.26	34	9079.6	8342.54	1	0	230
132	1999-2000	Female	41	Non-Hispanic White	2.59	More Than High School	2	8	41.93	Yes	No	No	No	No	No	No	No	No	132.6	172.8	0.3	6.4	14.7	2	375	4.68	9.5	61.9	4	106.8	44.31	5.5	341	183	76	1.97	39	11328.1	10565.1	1	0	246
133	1999-2000	Female	1	Mexican American	1.38		2	6					No								0.7	2.8	12.1	6.6	423	4.64	10.4											659.472	541.672	2
134	1999-2000	Male	74	Non-Hispanic White	3.11	More Than High School	2	1		Yes		Yes	No	No	No	No	No	No																				0	3277.11	1	1	35	10
135	1999-2000	Male	9	Non-Hispanic Black	0	Less Than High School	2	4	23.88				No						78.7	151.9																		827.981	805.276	2
136	1999-2000	Male	53	Mexican American	1.44	Less Than High School	1	3	43.73	Yes	Yes	No	No	No	No	No	Yes	No	136.5	168.6	0.4	2.9	15.4	1.6	254	4.8	5	61.9	4.4	103.5	32.88	5.9	86	240	175	4.53	48	1416.52	1387.85	1	1	23	10
137	1999-2000	Male	48	Non-Hispanic White	3.64	More Than High School	2	2		No		No	No	No	No	No	No	No																				0	10790.6	1	0	246
138	1999-2000	Female	14	Mexican American	4.32	Less Than High School	1	13	32.82				No						99.9	165.6	0.8	8.4	12.6	2.8	428	4.69	12.3	44.2	4.6			5.4		156			51	308.114	282.024	2
139	1999-2000	Female	12	Non-Hispanic Black	5	Less Than High School	2	8	21.81				No						73.8	157.2	0.4	3.3	12.1	2.6	274	3.52	6.5	44.2	4.4			4.9		142			51	536.526	530.811	2
140	1999-2000	Female	12	Other Race - Including Multi-Racial	1.41	Less Than High School	1	9	32.78				No						94.7	168.7	0.3	1.3	12.4	1.1	147	4.56	2.8	44.2	4.3	138.6	155.87	5.8	172	102			28	617.094	619.524	2
141	1999-2000	Female	35	Other Hispanic		High School Diploma (including GED)	3	1	26.19	Yes	No	No	No	No	No	No	No	No	84.3	158.4	0.4	3.5	13.9	1.5	258	4.21	5.6	53	4.5	94	7.89	5.4	131	192			49	5724.22	5371.12	1	0	241
142	1999-2000	Female	14	Non-Hispanic White	3.6	Less Than High School	1	8	18.59				No						65.3	160	0.3	3.1	14.1	1.1	259	4.61	4.6	53	5	102.6	13.48	4.7	94	191	111	2.87	62	2380.36	2289.42	2
143	1999-2000	Female	22	Mexican American	0.03	Less Than High School	1	10	27.69	No		No	No	No	No	No	No	No	100	155.2	0.5	3.7	11.6	1.6	177	3.67	5.9	26.5	3.5	65.3	4.92	4.5	276	258	162	4.19	41	284.229	273.963	1	1	231	1
144	1999-2000	Female	13	Non-Hispanic Black	1.2	Less Than High School	1	2	35.74				No						95.9	160.7	0.9	5.1	12.2	2.4	322	4.19	8.6	35.4	4.4			5.6		122			48	852.455	809.304	2
145	1999-2000	Male	16	Non-Hispanic White	5	Less Than High School	1	8	21.58			No	No						81	178.7	1.2	5.9	16.4	2.8	257	5.49	10.2	61.9	5.1	96	9.81	4.8	100	157	100	2.59	37	2749.09	2671.85	2
146	1999-2000	Female	14	Mexican American	2.69	Less Than High School	1	3	33.85				No						97	167.7	0.4	3.5	15	2	289	4.92	5.9	35.4	4.7	93	40.32	5.3	119	159	101	2.61	34	292.943	283.975	2
147	1999-2000	Male	43	Mexican American	1	Less Than High School	1	13	24.14	Yes	No	No	No	No	No	No	No	No	88.1	170.9	0.6	5	15.6	1.4	379	5.09	7.1	44.2	4.8	95.6	4.73	5.2	62	158	101	2.61	45	936.549	892.392	1	0	245
148	1999-2000	Male	77	Other Race - Including Multi-Racial	3.81	Less Than High School	2	10		Yes		Yes	Yes	No	No	No	No	Yes																				0	2612.68	1	1	94	7
149	1999-2000	Female	40	Other Hispanic	0.88	High School Diploma (including GED)	2	8	27.06	Yes		Yes	No	No	No	No	No	No	88.6	150.5	0.6	4.6	12.3	1.5	282	3.8	6.8	44.2	4.5	89.5	7.74	5.1	128	187	116	3	45	9152.13	8426.33	1	0	244
150	1999-2000	Male	65	Non-Hispanic White		Less Than High School	1	7	31.48	Yes	No	No	No	No	No	No	Yes	No	113.4	173.9	0.5	2.9	15	0.9	245	4.9	4.5	70.7	4.6	95.9	11.05	5.4	175	212			41	3656.06	3753.09	1	1	99	6
151	1999-2000	Male	84	Non-Hispanic White	1.33	Less Than High School	2	10	26.6	Yes	Yes	No	No	No	Don't know	No	Yes	No	102.8	172	0.6	4.3	11.5	1.7	187	3.27	6.9	97.2	4.1	97.7	8.46	5.6	80	165	99	2.56	50	2042.12	1618.24	1	1	120	2
152	1999-2000	Female	4	Mexican American	1.15		1	4	16.99				No						52.8	110.1	0.4	2.4	11.5	2	340	4.78	4.9						45	130	71	1.84	50	914.144	870.461	2
153	1999-2000	Male	44	Non-Hispanic White	4.55	High School Diploma (including GED)	2	6		No		No	No	No	No	No	No	No																				0	9268.27	1	0	236
154	1999-2000	Female	8	Mexican American	0.66	Less Than High School	2	2	15.25				No						60.2	128.3	0.3	3.7	12.9	3.1	332	4.45	7.3							162			58	720.835	702.914	2
155	1999-2000	Female	3	Other Hispanic	0.55		2	4	20.39				No						56.9	98.8	0.5	2.3	11.1	3.3	334	4.41	6.4						65	153	101	2.61	39	2132.36	1833.67	2
156	1999-2000	Male	22	Non-Hispanic Black	0.61	More Than High School	2	2	22.25	No	No	No	No	No	No	No	No	No	83.6	193.5	0.8	4	16.3	1.6	223	5.28	6.9	70.7	5	103.1	7.26	4.7	108	135			36	3595.08	3296.65	1	0	246
157	1999-2000	Male	3	Non-Hispanic White			1	8					No																									0	3783.99	2
158	1999-2000	Male	29	Mexican American	1.43	Less Than High School	2	10	24.26	No	No		No	No	No	No	No	No	81.9	162.3	0.5	6.5	17.2	2	252	5.56	9.3	53	5			4.9		228			55	2068.27	1991.69	1	0	235
159	1999-2000	Female	6	Non-Hispanic White	0.89	Less Than High School	2	1	16.88				No						57.9	118.5	0.6	3.5	14.6	2.5	280	4.94	6.8							169			52	4905.05	4643.24	2
160	1999-2000	Male	62	Non-Hispanic White	1.5	More Than High School	2	8		Yes	No	Yes	Borderline	No	No	No	No	No			0.5	4.2	14.2	1.8	238	4.77	7	79.6	4.2			5.9		225			34	4133.9	4017.99	1	0	245
161	1999-2000	Male	18	Mexican American	1.68	High School Diploma (including GED)	2	10	24.44			No	No						78.5	163.2	0.4	1.7	15.1	2.4	220	4.86	4.7	61.9	5	73.1	13.11	4.8	99	183			59	308.034	301.675	1	0	235
162	1999-2000	Male	63	Mexican American	2.18	Less Than High School	1	3	25.41	Yes	No	No	No	No	No	No	No	No	104.2	172.6	0.5	5.1	16.6	1.8	307	4.81	7.6	61.9	4.7	95.4	7.97	5.4	140	207	125	3.23	54	269.988	260.948	1	1	193	3
163	1999-2000	Female	63	Mexican American	0.85	Less Than High School	1	3	25.13	No	No	Yes	Yes	No	No	No	No	No	92.5	158.2	0.4	2.7	15.4	2	220	4.97	5.1	35.4	4.5	244.5	22.59	8.6	1277	252			28	694.628	723.294	1	0	238
164	1999-2000	Male	51	Non-Hispanic White		More Than High School	2	13	30.17	Yes	No	No	No	No	No	No	No	No	100.6	176.6	0.6	5.3	15.9	1.8	214	5.59	7.9	70.7	4.7			6.5		112			32	7078.38	6503.77	1	0	243
165	1999-2000	Female	9	Other Hispanic	2.64	Less Than High School	2	7					No																									0	3537.07	2
166	1999-2000	Male	41	Mexican American	0.31	Less Than High School	1	11	28.79	Yes	Yes	No	No	No	No	No	No	No	97.6	162.8	0.7	5.1	14.4	3.8	351	4.71	9.9	79.6	4.8	86.2	8.33	5.1	169	188	129	3.34	25	1249.32	1208.25	1	0	230
167	1999-2000	Female	32	Other Hispanic	3.96	More Than High School	1	8	32.44	Yes	No	Yes	No	No	No	No	No	No	113.2	161.1			12.5		213	3.92	9	26.5	3.6			4.7		351			81	598.776	569.789	1	0	242
168	1999-2000	Female	65	Non-Hispanic White	3.28	More Than High School	1	9		No		No	No	No	No	No	No	No																				0	4708.55	1	0	229
169	1999-2000	Female	23	Mexican American	0.69	Less Than High School	1	13	23.25	No		No	No	No	No	No	No	No	81.5	161.3	0.3	3.1	12	1.4	244	3.97	4.9	35.4	4	87.1	10.09	4.7	170	240	134	3.47	72	134.347	134.596	1	0	236
170	1999-2000	Male	28	Mexican American	0.5	Less Than High School	1	3	25.06	Yes	No	No	No	No	No	No	No	No	90.8	173.7	0.6	4.4	16	2.4	213	5.13	7.6	53	4.7			4.9		196			45	2720.41	2433.86	1	0	238
171	1999-2000	Male	36	Non-Hispanic White	1.1	High School Diploma (including GED)	2	3		No		No	No	No	No	No	No	No																				0	4728.96	1	0	248
172	1999-2000	Male	41	Non-Hispanic Black		More Than High School	1	12	34.08	No	Yes	Yes	No	No	No	No	No	No	114.3	189.5	0.4	2.6	16.7	1.5	260	5.09	4.6	88.4	4.9	95.5	16.78	4.6	125	252	179	4.63	48	2711	2731.84	1	1	211	10
173	1999-2000	Female	82	Non-Hispanic White		More Than High School	2	12	26.35	No	No	Yes	Borderline	No	No	No	No	No	93.4	159.1	0.7	4.8	15.3	2.7	254	5.21	8.4	79.6	4.4			6.7		173			29	2081.81	1647.71	1	0	243
174	1999-2000	Male	2	Non-Hispanic White	0.06		2	1	17.36				No							96.6																		1769.15	1634.54	2
175	1999-2000	Male	19	Mexican American	1.2	High School Diploma (including GED)	1	6	33.99			No	No						102.7	167.8	0.7	5.5	14.1	2.5	384	4.8	8.8	61.9	5.1			5.4		141			37	319.859	304.814	1	0	229
176	1999-2000	Male	0	Mexican American	0.7		1	4																														422.623	397.438	2
177	1999-2000	Female	55	Non-Hispanic White	5	More Than High School	1	7	35.56	No	No	Yes	No	No	No	No	No	No	109.2	159	0.5	5.5	12.3	2.1	237	3.86	8.2	44.2	4	105.3	15.73	4.9	778	230			45	10259.4	9887.08	1	0	246
178	1999-2000	Female	60	Non-Hispanic Black	5	More Than High School	2	9	31.74	Yes	No	Yes	No	No	No	No	No	No	98.5	166.6	1	6.8	17.7	2.6	234	5.56	10.6	53	4.5	95.1	17.29	5.8	117	303	215	5.56	65	1140.72	882.208	1	0	239
179	1999-2000	Female	49	Non-Hispanic White		High School Diploma (including GED)	1	5		Yes		Yes	No	No	No	No	No	No																				0	11019.7	1	1	220	1
180	1999-2000	Male	6	Mexican American	2.46	Less Than High School	1	2	16.56				No						56.5	116.3	0.6	2.3	11.6	2.5	317	4.16	5.6							132			46	924.057	927.292	2
181	1999-2000	Male	14	Non-Hispanic White	3.97	Less Than High School	3	1	21.73				No						69.7	152.9	0.4	3.3	15.9	2.1	302	5.53	5.9	44.2	5.1	90.7	7.81	4.7	86	131	62	1.6	52	2513.82	2446.56	2
182	1999-2000	Male	10	Mexican American	1.7	Less Than High School	1	6	20.66				No						75	136.5	0.4	3	13.9	2.5	348	4.95	6							144			50	731.429	724.657	2
183	1999-2000	Male	21	Other Hispanic	3.84	Less Than High School	1	8	25.05	No	No	No	No	No	No	No	No	No	86.3	159.2	0.6	5.6	15	2.3	243	5.27	8.6	61.9	5.5			4.8		240			36	7113.94	6349.8	1	0	242
184	1999-2000	Female	31	Non-Hispanic Black	0.26	Less Than High School	1	11	24.69	No		No	No	No	No	No	No	No	87.8	167.3	0.4	3.7	11.1	1.8	229	3.51	6	61.9	3.4			5.1		208			53	2350.86	2108.65	1	0	231
185	1999-2000	Male	8	Other Hispanic	2.83	Less Than High School	2	7	14.91				No						54.7	127.4	0.6	2.2	12.6	2.7	354	4.24	5.6											3793.76	3586.44	2
186	1999-2000	Male	18	Other Race - Including Multi-Racial	1.19	Less Than High School	3	1	22.97			No	No						73	158.5	0.6	4	16.6	2.5	461	5.66	8.6	97.2	4.7			5.2		162			35	3628.76	3600.16	1	0	241
187	1999-2000	Female	71	Non-Hispanic Black	1.33	Less Than High School	2	12	25.86	No		Yes	Yes	No	No	No	No	No		162.4	0.4	4.6	13.4	1.9	331	4.51	7.2	61.9	4.1			5.7		286			74	2103.48	1746.21	1	1	68	1
188	1999-2000	Female	38	Non-Hispanic White	4.24	High School Diploma (including GED)	1	1	28.63	No	No	No	No	No	No	No	No	No	94.4	172.7	0.7	4.8	12.6	1.8	284	4.03	7.8	44.2	4.4			5.2		181			47	9151.66	8708.62	1	0	233
189	1999-2000	Female	75	Non-Hispanic White		High School Diploma (including GED)	2	1		No		No	No	No	No	No	Yes	No																				0	4171.85	1	0	237
190	1999-2000	Male	65	Non-Hispanic Black	5	More Than High School	1	7	22.82	Yes	Yes	No	No	No	No	No	No	No	80.9	172	0.5	1.7	11.6	0.9	206	4.79	3.2	61.9	4.5	121.5	5.99	4.9	96	194	102	2.64	72	904.924	868.589	1	0	245
191	1999-2000	Male	69	Mexican American		Less Than High School	1	3	22.95	Yes	Yes	Yes	No	No	Yes	No	No	Yes	88.6	172.9	0.8	4.3	18.3	2.6	247	5.61	7.9	70.7	4.6	99.7	12.4	5.7	177	166	97	2.51	34	293.562	260.948	1	1	78	2
192	1999-2000	Female	30	Non-Hispanic Black	0.92	Less Than High School	2	11	26.48	No	No	No	No	No	No	No	No	No	85.2	162.7	0.5	2.6	12.8	1.5	313	4.16	5.4	53	4.6	81.4	15.36	5.2	78	237	158	4.09	64	3428.06	3153.69	1	0	230
193	1999-2000	Female	38	Non-Hispanic Black		High School Diploma (including GED)	2	4	19.54	No		No	No	No	No	No	No	No	68.2	163.9	0.2	3.7	10.9	1.1	185	4.18	5.1	53	3.8			5.5		119			54	2943.26	2635.71	1	0	237
194	1999-2000	Female	44	Mexican American	1.75	Less Than High School	1	3	31.54	No	No	No	No	No	No	No	Yes	No	93	150.4	0.4	3.3	13.1	1.7	268	4.82	5.6	44.2	4.2	97	10.2	4.9	72	189	121	3.13	54	822.412	822.336	1	0	239
195	1999-2000	Female	64	Non-Hispanic Black	0.27	Less Than High School	2	2	38.66	No		Yes	No	No	No	No	No	No	115	156.6																		1356.04	1389.84	1	0	246
196	1999-2000	Female	19	Mexican American	1.02	Less Than High School	1	3	21			No	No						78	151.8	0.4	6.3	13.1	1.6	218	4.11	8.4	35.4	4.9	86.6	15.4	5	50	161	83	2.15	68	376.199	369.144	1	0	239
197	1999-2000	Male	74	Other Hispanic	1.44	Less Than High School	2	7	27.39	Yes	No	Yes	No	Yes	No	No	No	No	109.7	174.7	0.4	4.6	16	2.7	124	5.1	7.9	79.6	4.6	102.4	11.21	5.1	153	209	141	3.65	37	2881.53	2679.8	1	0	248
198	1999-2000	Female	49	Other Hispanic	2.01	High School Diploma (including GED)	2	9	27.74	No	No	No	No	No	No	No	No	No	92.1	162.1	0.4	3.1	14.5	2.5	187	4.57	6.2	70.7	4.4			5.5		213			66	1875.34	1798.18	1	0	239
199	1999-2000	Female	38	Non-Hispanic White	2.81	High School Diploma (including GED)	2	10	25.66	No	No	No	No	No	No	No	No	No	79.2	156.7	0.4	6.1	14.1	1.6	268	4.45	8.2	53	4.6			4.4		175			51	10412.3	9908.21	1	0	235
200	1999-2000	Female	5	Non-Hispanic Black	5		2	10	17.05				No						52.5	106.4																		1217.98	1179.51	2
201	1999-2000	Female	14	Other Race - Including Multi-Racial		Less Than High School	2	10					No																									0	2029.11	2
202	1999-2000	Male	10	Mexican American	1.68	Less Than High School	2	10	24.33				No						78.5	133.7	0.5	2.4	13.3	2.5	291	4.99	5.7						105	193	116	3	56	720.291	722.813	2
203	1999-2000	Male	7	Mexican American	0	Less Than High School	2	6	17.26				No						56.1	130.3	0.4	2.8	14	1.6	260	5.07	5.1						44	174	92	2.38	74	613.87	608.186	2
204	1999-2000	Female	5	Mexican American	0.36		1	3	15.72				No						53.5	112.5														225			75	973.897	927.359	2
205	1999-2000	Male	40	Non-Hispanic White		More Than High School	1	5	23.45	No	No	No	No	No	No	No	No	No	92.3	179.9	0.5	3.3	15.4	1.6	192	4.73	5.8	79.6	5.1	83.8	3.93	4.6	167	224	122	3.15	68	11938.9	11465.4	1	0	235
206	1999-2000	Female	50	Non-Hispanic Black	5	High School Diploma (including GED)	1	5	25.79	No	No	Yes	No	No	No	No	Yes	No	87.8	163.8	0.3	3.3	12	1.9	301	4.27	5.6	61.9	4.5			5		254			48	3421.39	3267.73	1	0	234
207	1999-2000	Female	3	Non-Hispanic White	1.59		2	8	15.05				No							100.5																		4045.56	3769.91	2
208	1999-2000	Female	1	Non-Hispanic Black	0.49		2	4					No								2.2	4.5	12.1	6	476	4.42	12.9											577.405	575.073	2
209	1999-2000	Male	18	Non-Hispanic White	5	Less Than High School	1	6	22.51			No	No						79	168.1	0.7	3	15.8	2.6	334	5.34	6.5	61.9	4.8	94	17.82	5.1	122	163	90	2.33	49	3720.29	3560.53	1	0	229
210	1999-2000	Male	2	Non-Hispanic White	4.11		1	11	17.18				No						45.5	85.3	0.6	2.4	12.3	4.4	388	4.32	8.1											3939.6	3648.21	2
211	1999-2000	Male	76	Non-Hispanic White	2.4	More Than High School	2	11	31.3	No	No	No	No	No	No	No	No	No	117.3	175.7	1	4.5	15.1	2.3	267	4.98	7.9	61.9	4.4	133.7	6.94	6.4	123	184	114	2.95	45	3559.53	3309.37	1	1	75	6
212	1999-2000	Male	6	Non-Hispanic Black	0.6	Less Than High School	2	11	14.86				No						58	135.8	0.5	1.5	13.2	2.8	380	4.76	5.6							140			50	1103.55	1101.41	2
213	1999-2000	Female	18	Mexican American	0.01	Less Than High School	2	6	28.78			No	No						98.5	163.9	0.6	3.4	13.6	2.3	362	4.39	6.4	53	4.6			4.8		160			35	287.195	269.943	1	0	232
214	1999-2000	Female	11	Non-Hispanic Black		Less Than High School	1	1	16.55				No						58.1	147.3	0.5	4.2	12.5	2.3	368	4.32	7.4							139			43	773.635	775.182	2
215	1999-2000	Male	38	Mexican American		Less Than High School	1	6		No			No	No	No	No	No	No																				0	2129.99	1	0	229
216	1999-2000	Female	85	Non-Hispanic Black	0.91	Less Than High School	1	7		No		No	No	No	No	No	No	No																				0	1146.15	1	1	15	1
217	1999-2000	Female	18	Mexican American		High School Diploma (including GED)	1	3	25.05			No	No						96.8	160.2	0.4	4.7	10.4	2	380	3.82	7.3	26.5	3.4	79.5	9.06	5.3	245	218	121	3.13	48	344.379	341.494	1	0	238
218	1999-2000	Female	3	Mexican American	0.94		1	12	13.94				No						48.5	102	0.5	4.4	12.1	4.4	281	4.36	9.4							141			47	856.097	776.334	2
219	1999-2000	Male	16	Other Race - Including Multi-Racial	1.63	Less Than High School	1	2	17.52			No	No						69.2	175.7	0.4	1.4	13.9	2.6	269	4.53	4.6	44.2	4.8			4.9		153			47	4217.91	3866.82	2
220	1999-2000	Female	15	Non-Hispanic White	2.41	Less Than High School	2	7	19.83				No						71.9	160.2	0.7	5	13.9	1.6	214	4.47	7.5	44.2	4.5	81.2	9.4	4.9	79	170	98	2.53	56	2767.12	2684.51	2
221	1999-2000	Male	85	Non-Hispanic Black	2.57	Less Than High School	1	9	27.1	No	Yes	Yes	No	No	No	No	No	No	98.6	171.6	0.6	3.5	13	2.7	175	3.95	6.9	106.1	4			4.8		177			58	968.795	929.895	1	1	101	1
222	1999-2000	Male	5	Non-Hispanic Black	3.89		2	10	14.64				No						51.6	110.9																		1168.2	1161.92	2
223	1999-2000	Male	47	Non-Hispanic Black		Less Than High School	1	11	26.73	Yes	No	Yes	No	No	No	No	No	No	94.5	169.6	0.4	2.9	14.9	2.7	241	5.03	6.4	88.4	4.5			5		219			43	2384.8	2244.54	1	0	245
224	1999-2000	Male	11	Mexican American	2.76	Less Than High School	1	10	15.84				No						51.7	130.3	0.4	3.2	14.1	0.9	260	4.63	4.6						58	200	117	3.03	72	729.574	708.216	2
225	1999-2000	Male	79	Non-Hispanic White	1.24	More Than High School	1	1	25.91	No		Yes	No	No	No	No	No	No	100	163.3	0.6	3.2	13	1.3	167	4.03	5.3	123.8	4.2			5.6		124			40	4149.88	3389.05	1	1	52	10
226	1999-2000	Female	6	Other Race - Including Multi-Racial	3.8	Less Than High School	1	12	15.12				No						53.8	117.3	0.5	3.2	12.5	2.7	282	4.43	6.6							132			39	5071.89	4864.53	2
227	1999-2000	Female	13	Mexican American	1.47	Less Than High School	1	4	18.88				No						68.4	159.8	0.4	2.9	14.7	3.2	230	4.85	6.9	44.2	4.7			4.9		209			72	489.947	484.527	2
228	1999-2000	Male	19	Non-Hispanic White	1.8	Less Than High School	1	9				No	No																									3519.2	3103.55	1	0	230
229	1999-2000	Female	14	Mexican American	1.44	Less Than High School	2	10	16.82				No						59.2	147.7	0.5	6.8	14.4	1.8	226	4.57	9.3	44.2	5	87.9	15.22	5	70	141	68	1.76	59	292.875	268.076	2
230	1999-2000	Female	3	Mexican American	0.41		1	4	15.53				No						49.3	101.2	0.5	2	13.6	4	392	4.68	6.6							126			51	873.133	870.461	2
231	1999-2000	Female	12	Other Hispanic	1.06	Less Than High School	2	12	20.61				No						71.5	157.6	0.6	6	12.9	3	297	4.2	10.4	53	4.9			5.1		154			54	2556.2	2365.23	2
232	1999-2000	Female	57	Mexican American	5	Less Than High School	2	6	25.34	Don't know	No	No	No	No	No	No	No	No	79.6	157.3	0.4	2.9	13.7	1.2	272	4.39	4.6	35.4	4.4	86.7	4.26	5.1	91	188	86	2.22	84	967.953	880.73	1	1	181	1
233	1999-2000	Female	82	Mexican American	1.01	Less Than High School	2	6		No			No	No	No	No	No	No																				0	311.36	1	1	70	5
234	1999-2000	Female	69	Mexican American	2.93	Less Than High School	2	3	30.1	No		No	No	No	No	No	No	No	110.5	154.8	0.4	2.9	15.1	1.2	141	5.31	4.7	53	4.4			5.5		236			55	363.875	345.103	1	0	249
235	1999-2000	Female	2	Non-Hispanic White	3.18		1	11	15.11				No						46.7	93.1	0.7	2.4	12.3	5.6	379	4.66	9.1											3968.39	3674.87	2
236	1999-2000	Female	45	Mexican American	0.82	Less Than High School	1	4	27.04	Yes	No	No	No	No	No	No	No	No	91.5	153.6	0.5	7.4	15.6	2.5	409	4.84	10.6	44.2	4.8	111.4	11.15	5.5	186	184	97	2.51	50	1190.86	1125.54	1	0	247
237	1999-2000	Female	81	Non-Hispanic White		More Than High School	2	1	30.58	Yes	No	No	No	No	No	No	Yes	No	99.4	156.6	0.6	3.4	14.3	2.2	287	4.53	6.4	44.2	4.5			5.6		275			71	2597.42	1773.04	1	1	118	2
238	1999-2000	Male	0	Mexican American	1.6		2	3																														189.084	175.086	2
239	1999-2000	Female	69	Non-Hispanic White	5	More Than High School	3	1	28.31	Yes	No	No	No	No	Yes	No	No	No	93.1	164.6	0.4	3.3	13.4	1.9	247	4.31	5.7	53	4.4	90.9	11.29	5.3	153	199	93	2.4	76	5218.46	5219.76	1	1	138	2
240	1999-2000	Male	1	Mexican American	1.25		1	13					No								0.5	1.3	11.4	3.3	264	4.47	5.5											1418.15	1407.51	2
241	1999-2000	Female	0	Non-Hispanic White	1.11		1	11																														1221.5	1164.07	2
242	1999-2000	Male	19	Mexican American		Less Than High School	2	4				No	No																									0	362.01	1	0	237
243	1999-2000	Female	19	Non-Hispanic White	0.24	More Than High School	2	8	21.41			No	No						78.2	161.3	0.4	3.5	13.8	2.1	198	4.25	6.3	44.2	4.6			4.9		201			51	2750.99	2606.1	1	0	247
244	1999-2000	Female	18	Other Hispanic	0.72	Less Than High School	2	6	25.24			No	No						81.7	158.5	0.8	3.8	14.4	2.4	324	4.82	7	53	4.2	88.4	12.32	4.7	72	231	158	4.09	59	572.492	549.77	1	0	235
245	1999-2000	Male	19	Mexican American	0.9	More Than High School	1	4	28.47			No	No						89.5	174.4	1.1	2.8	16.5	1.7	220	5.19	5.7	70.7	4.9			5.1		122			42	341.472	324.389	1	0	247
246	1999-2000	Male	6	Non-Hispanic White	2.08	Less Than High School	2	8	14.67				No						47.7	113.2	0.5	7.1	14.5	4.4	352	5.35	12.1							179			80	7021.04	6974.56	2
247	1999-2000	Male	6	Non-Hispanic Black	0.56	Less Than High School	1	13	16.64				No						55.1	116.8	0.3	1.1	11.6	2.1	270	4.49	4.4											901.891	872.558	2
248	1999-2000	Female	19	Other Race - Including Multi-Racial	0.55	More Than High School	1	6	24.58			No	No						80.5	163.6	0.4	5.2	13.9	3	349	5.02	9.1					5.1						4025.39	3621.91	1	0	229
249	1999-2000	Male	19	Mexican American	1.8	Less Than High School	2	11	26.33			No	No						89.5	164.9	0.7	4.8	16.1	2.1	178	5.42	7.9	70.7	4.8			5.4		216			41	660.985	613.122	1	0	230
250	1999-2000	Female	58	Non-Hispanic White	5	High School Diploma (including GED)	2	7	26.9	Yes	No	No	No	No	No	No	No	No	102.4	162.7	0.4	4.9	13.8	2.1	319	4.05	8.1	44.2	4.1	87.1	4.94	5	249	307	186	4.81	71	7973.17	7495.6	1	0	246
251	1999-2000	Male	10	Mexican American	2.61	Less Than High School	2	8	23.13				No						78.9	136.5	0.6	3.6	13.6	2.3	285	4.51	6.9							210			41	544.869	546.776	2
252	1999-2000	Female	9	Mexican American	0.63	Less Than High School	1	5	14.24				No						53.3	137.2	0.5	2.2	13.9	2.8	262	5.06	5.9						59	129	56	1.45	61	830.357	800.304	2
253	1999-2000	Female	5	Non-Hispanic Black			2	13	15.08				No						49.3	113.7																		826.678	834.894	2
254	1999-2000	Female	15	Mexican American	0.23	Less Than High School	2	6	34				No						100	149.9	0.8	7.3	14.1	2.6	293	4.61	11	53	4.4			4.7		165			43	208.052	209.495	2
255	1999-2000	Female	18	Non-Hispanic White	0.06	More Than High School	2	13	19.27			No	No						73	166.3	0.7	3.9	13.9	2.6	254	4.68	7.4	61.9	4.6	81.2	10.59	4.9	85	183	108	2.79	58	346.465	333.294	1	0	243
256	1999-2000	Male	19	Mexican American	0.83	Less Than High School	1	4	27.38				No						94.9	176.3	0.5	3.8	17.3	1.9	214	5.73	6.7	53	4.8			5		183			33	348.388	324.389	1	0	247
257	1999-2000	Male	75	Non-Hispanic White	2.49	Less Than High School	2	1	35.1	No	No	No	No	No	Yes	No	No	No	113.6	165.3	0.5	4.9	14.2	2.1	191	4.22	7.7	88.4	4.2			5.2		188			59	3972.61	3277.11	1	1	129	1
258	1999-2000	Female	3	Mexican American	2.87		2	6	15.47				No						48.7	95.8	0.5	5.2	12.6	3.7	322	4.56	9.6						62	227	143	3.7	72	799.345	790.262	2
259	1999-2000	Male	54	Non-Hispanic White	5	Less Than High School	2	12	31.66	Yes	No	No	No	No	No	No	No	No	109.3	175.4	0.6	3.7	15.3	1.9	301	4.82	6.5	79.6	4.1	90.5	11.56	5.3	144	209	154	3.98	26	6236.24	6140.91	1	1	165	10
260	1999-2000	Male	27	Mexican American		More Than High School	1	13	36.54	Yes	No	Yes	No	No	No	No	No	No	117.5	160.9	0.7	5.5	17.6	2.6	288	5.65	8.9	61.9	5.3			5.1		238			45	1743.3	1689.23	1	0	236
261	1999-2000	Female	59	Mexican American		More Than High School	1	12		No		Yes	No	No	No	No	No	No																				0	915.86	1	1	72	10
262	1999-2000	Female	0	Other Hispanic	0.23		2	11																														1533.86	1533.38	2
263	1999-2000	Female	17	Mexican American	0.48	Less Than High School	1	4	21.26			No	No						71	165.9	0.9	7.6	10.6	2.2	422	4.39	10.8	53	4.5			5.2		157			61	341.532	328.549	2
264	1999-2000	Female	15	Mexican American		Less Than High School	2	10	21.84				No						74.7	154	0.7	6.4	13.1	2.6	274	4.16	9.8	35.4	5	82.9	11.83	5	117	163	94	2.43	45	277.589	261.429	2
265	1999-2000	Female	34	Non-Hispanic White	2.56	High School Diploma (including GED)	2	10	41.84	No	No	No	No	No	No	No	No	No	114.8	158.8	0.8	2.5	10.6	2.6	254	4.23	6.1	44.2	4.1			5.5		252			47	9451.95	8886.88	1	0	235
266	1999-2000	Male	82	Non-Hispanic Black	1.08	High School Diploma (including GED)	2	9	29.51	No	No	No	Yes	No	No	No	No	No	110.6	168.3	0.5	4.1	14.1	1.3	197	4.57	6.1	123.8	4.6	165.6	12.14	8.2	82	214	146	3.78	52	701.541	668.567	1	1	124	10
267	1999-2000	Male	54	Non-Hispanic White	5	More Than High School	2	4	27.96	Yes	No	Yes	No	No	No	No	No	No	98.6	170.1	0.4	2.9	15.2	2.2	219	4.75	5.6	79.6	5.1			5.2		301			73	5642.16	5268.24	1	0	238
268	1999-2000	Male	30	Mexican American	1.68	More Than High School	1	13	25.86	Yes	No	No	No	No	No	No	No	No	95.2	172	0.5	3.1	14.5	2.5	226	4.88	6.1	53	4.7	108.8	5.99	5.4	91	223	166	4.29	39	1818.06	1689.23	1	0	236
269	1999-2000	Male	31	Non-Hispanic White	5	More Than High School	2	8	26.76	Yes	Yes	No	No	No	No	No	No	No	97.2	183.4	0.5	3.9	15.8	2	292	5.4	6.5	61.9	4.9	100.7	15.88	5.2	120	188	124	3.21	40	8085.67	7349.68	1	0	245
270	1999-2000	Male	35	Non-Hispanic Black	5	High School Diploma (including GED)	1	2	22.32	Yes	No	No	No	No	No	No	No	No	80.6	180.1	0.5	4.7	13.9	2.7	191	6.04	8.2	79.6	4.5	95.6	12.43	5	57	152	71	1.84	70	4299.29	4136.27	1	0	235
271	1999-2000	Female	8	Non-Hispanic White	3.88	Less Than High School	2	8	14.42				No						54.6	124.9																		4413.64	3837.27	2
272	1999-2000	Male	56	Non-Hispanic White	3.16	More Than High School	1	7	22.36	Yes	No	No	Yes	No	No	No	No	No	91.3	169.3	0.8	4.6	16.5	2.6	308	5.47	8.3	53	4.5	221.2	4.72	8.8	198	291	198	5.12	54	9512.66	9041.9	1	1	20	10
273	1999-2000	Female	64	Other Hispanic	0.62	More Than High School	2	7	26.51	Yes	No	No	No	No	No	No	No	No	81.3	146.9	0.5	6.5	14.4	3.5	210	4.62	10.7	53	4.4			5.8		232			47	3665.57	3654.26	1	0	247
274	1999-2000	Female	69	Non-Hispanic White	3.73	More Than High School	2	11	29.74	No		Yes	Yes	No	Yes	No	No	No	102.6	158	0.4	2.2	13.4	1.6	209	4.34	4.4	53	4.4			5.2		172			52	4511.63	4512.75	1	1	155	1
275	1999-2000	Male	72	Non-Hispanic White	2.13	High School Diploma (including GED)	2	3	34.02	Yes	No	Yes	No	No	No	No	No	No	112.4	167.4	0.8	4.3	13.6	2.2	211	4.7	7.6	88.4	4.5			5.4		281			33	3558.48	3309.37	1	0	248
276	1999-2000	Male	15	Mexican American		Less Than High School	2	2	20.04				No						77.4	170.4	0.4	2.6	15.4	2.1	330	5.01	5.7	53	5	99.7	11.77	5.2	42	149	87	2.25	54	309.352	303.049	2
277	1999-2000	Male	18	Mexican American	5	More Than High School	2	13	22.11			No	No						72.2	170.4																		307.21	300.869	1	0	244
278	1999-2000	Female	9	Mexican American	1.34	Less Than High School	1	12	34.51				No						105.9	130.2	0.5	5.4	13.3	3.2	288	4.76	9.4						177	168	100	2.59	32	794.535	744.436	2
279	1999-2000	Male	19	Non-Hispanic Black	2.84	Less Than High School	2	4	21.17			No	No						72.3	180	0.3	2.8	15	1.7	251	4.81	4.9	79.6	4.7			5.3		185			65	487.817	491.427	1	0	238
280	1999-2000	Male	69	Non-Hispanic Black	0.27	Less Than High School	2	2		Yes		No	No	No	No	No	No	No																				0	975.137	1	1	30	2
281	1999-2000	Female	15	Mexican American	3.59	Less Than High School	1	12	18.43				No						76.2	169.6	0.6	6	12.6	1.5	304	4.17	8.2	35.4	4.7	81.8	8.73	5	51	130	68	1.76	52	355.534	325.43	2
282	1999-2000	Male	29	Other Hispanic	1.54	Less Than High School	1	2	28.26	No	No	No	No	No	No	No	No	No	94.6	167.1	0.4	2.5	14.3	1.9	274	5.08	5	70.7	4.9	110.3	10.81	5.5	137	215	155	4.01	33	9575.99	9585.83	1	0	232
283	1999-2000	Female	16	Mexican American	3.53	Less Than High School	2	3	18.78			No	No						70.8	157.6	0.6	4.9	14.1	1.6	232	4.54	7.2	53	4.8	85.9	3.99	4.9	59	163	77	1.99	75	297.628	284.526	2
284	1999-2000	Female	19	Other Hispanic	3.07	More Than High School	1	8				No	No																									0	669.026	1	0	242
285	1999-2000	Female	18	Non-Hispanic Black	5	High School Diploma (including GED)	1	7	23.08			No	No						83.4	167.3	0.5	3.2	12.6	2.3	347	4.27	6.3	53	4.5			5.2		168			59	601.035	582.633	1	0	246
286	1999-2000	Female	2	Non-Hispanic Black	0		2	10					No																									820.493	819.12	2
287	1999-2000	Female	71	Non-Hispanic White	1.38	More Than High School	2	6	17.8	No	No	No	No	No	No	No	Yes	No	79.6	159.9	0.5	3.3	13.7	1.4	571	4.42	5.3	61.9	4.2			5.3		216			89	7302.02	6846.74	1	1	160	1
288	1999-2000	Male	9	Mexican American	0.62	Less Than High School	1	6	16.19				No						56.5	134.3																		709.213	694.326	2
289	1999-2000	Male	62	Non-Hispanic White	4.07	More Than High School	2	11	24.22	Yes	Yes	No	No	No	No	No	No	No	99.7	170.6	0.3	6.6	16.2	1.9	226	4.67	9.1	53	5.1	100.5	12.14	5.3	145	162	81	2.09	52	5930.99	5606.75	1	1	180	2
290	1999-2000	Male	4	Mexican American			2	13					No																									0	584.878	2
291	1999-2000	Male	19	Non-Hispanic Black		High School Diploma (including GED)	2	5	29.87			No	No						97.9	167.9	0.6	6.2	16	2.6	196	5.19	9.6	70.7	4.6			5.1		176			40	609.39	590.516	1	0	240
292	1999-2000	Female	4	Non-Hispanic White	1.77		2	1	18.51				No						55.1	100.5	0.6	1.4	14.3	2.3	280	5.07	4.4						68	167	120	3.1	34	4560.23	4249.52	2
293	1999-2000	Female	85	Non-Hispanic White		Less Than High School	1	7	23.8	No	No	Yes	No	Yes	Yes	No	No	No	87.6	151.6	0.7	4.4	15.2	1.6	243	4.99	7	61.9	4.8	102.4	6.66	5.7	90	321	229	5.92	74	2309.79	1773.04	1	1	145	1
294	1999-2000	Male	15	Mexican American	0.9	Less Than High School	1	6	21.06				No						78.6	181.4	0.5	3.4	14.9	2	286	5	6.4	53	4.6	81.4	8.72	5.1	30	137	77	1.99	54	334.43	322.116	2
295	1999-2000	Male	14	Mexican American	1.46	Less Than High School	1	12	19.56				No						71.9	163.5	0.7	5.7	15.9	2.3	279	5.07	8.8	53	5			5		121			48	313.119	308.129	2
296	1999-2000	Male	57	Non-Hispanic White	5	More Than High School	1	5	24.77	No	No	No	No	No	No	No	No	No	89.5	171.2	0.5	3	14.3	1.7	173	4.46	5.7	79.6	4.3			5.3		179			45	8393.99	7712.59	1	0	235
297	1999-2000	Male	17	Non-Hispanic White	1.88	Less Than High School	1	6	21.37			No	No						78.9	181.9	0.3	5.7	15.3	1.3	254	4.97	7.4	70.7	5.2			4.9		159			47	3095.69	2988.47	2
298	1999-2000	Male	2	Mexican American			2	2	16.81				No						50.5	93.5	0.6	1.8	12	3	188	4.53	5.5											432.062	437.459	2
299	1999-2000	Female	8	Non-Hispanic Black	1.33	Less Than High School	2	10	15.01				No						49.8	118	0.5	2.3	10.9	2.2	272	4.11	5.1							182			69	1161.79	1128.43	2
300	1999-2000	Female	21	Non-Hispanic White	2.05	High School Diploma (including GED)	1	11	30.26	Yes	No	No	No	No	No	No	No	No	100.3	162.9	0.5	4.5	13.1	2.8	336	4.56	8.1	44.2	4.2	81.9	11.98	5.1	86	170	105	2.72	47	8717.16	8158.08	1	0	231
301	1999-2000	Female	24	Mexican American	2.87	Less Than High School	2	6	24.8	No	No	No	No	No	No	No	No	No	83.5	160.4	0.6	4.9	16	3	261	5.31	8.8	35.4	4.6	90.7	11.12	5.2	109	194	125	3.23	47	1680.76	1611.7	1	0	234
302	1999-2000	Female	65	Mexican American	0.88	Less Than High School	1	10	28.5	No		Yes	Yes	No	No	No	No	No	99.9	160.7	0.4	5.7	13.3	2.5	251	4.31	8.9	35.4	4.4	113.2	8.85	6.7	134	272	195	5.04	51	329.783	343.393	1	0	247
303	1999-2000	Male	17	Mexican American	2.93	Less Than High School	2	10	23.3			No	No						71.6	161.4	0.6	3.7	16.2	2.3	269	5.41	6.9	70.7	4.8			5		173			80	694.522	678.53	2
304	1999-2000	Male	60	Mexican American	1.41	High School Diploma (including GED)	2	6		Yes		Yes	No	No	No	No	No	No																				0	238.048	1	1	81	10
305	1999-2000	Female	3	Non-Hispanic Black	1.63		2	4	16.04				No						48.9	96.7	0.3	2.3	9.4	3.2	342	4.65	6.2											872.835	801.833	2
306	1999-2000	Male	12	Mexican American		Less Than High School	1	6	19.66				No						71.5	156.1	0.5	5	14.6	2	207	4.94	7.6	44.2	5.2			5.3		165			54	311.203	306.777	2
307	1999-2000	Female	29	Non-Hispanic Black	1.63	High School Diploma (including GED)	1	12	29.36	Yes	No	No	No	No	No	No	No	No	109.2	165.8	0.8	6.8	12.2	1.9	256	4.39	9.7	35.4	3.6			5.2		224			74	761.251	747.235	1	0	242
308	1999-2000	Male	4	Other Hispanic	5		1	8					No																									0	3771.9	2
309	1999-2000	Male	0	Non-Hispanic White	2.99		3	1																														1206.12	1149.42	2
310	1999-2000	Male	65	Mexican American	4.44	Less Than High School	1	10		Yes		No	No	No	No	No	No	No																				0	385.208	1	1	146	2
311	1999-2000	Male	6	Mexican American	1.5	Less Than High School	1	12	16.81				No						58.2	121.7	0.5	4	12.5	2.8	295	4.43	7.4							126			39	816.594	792.688	2
312	1999-2000	Male	15	Non-Hispanic White	5	Less Than High School	2	8	23.29				No						89.4	173.6																		2826.15	2729.54	2
313	1999-2000	Female	5	Mexican American			2	13	13.33				No						44.8	102.5	0.5	2.6	13.1	2.2	361	4.25	5.5						38	148	78	2.02	62	598.124	596.294	2
314	1999-2000	Female	52	Non-Hispanic Black	4.55	High School Diploma (including GED)	2	5	24.18	Yes	No	No	No	No	No	No	No	No	77.4	164.7	0.4	1.6	12.2	1.7	277	3.82	3.8	61.9	3.8			5.5		134			53	2806.62	2734.84	1	0	241
315	1999-2000	Male	14	Non-Hispanic Black	3.26	Less Than High School	1	7	23.98				No						78.2	172.9	0.6	5.6	12.9	2.2	243	4.4	8.7	70.7	4.6			5.3		163			43	530.182	528.351	2
316	1999-2000	Male	18	Mexican American	1	Less Than High School	2	6	20.04			No	No						76.8	169.7	0.6	5	14.3	2.2	283	4.48	8	53	4.3			4.9		133			40	259.184	253.834	1	0	233
317	1999-2000	Male	6	Non-Hispanic Black		Less Than High School	1	5	17.74				No						51.5	116.3																		1243.48	1164.75	2
318	1999-2000	Male	0	Mexican American	0.28		2	13																														185.955	183.75	2
319	1999-2000	Male	0	Mexican American	0.45		2	3																														220.199	208.792	2
320	1999-2000	Male	26	Other Hispanic	2.03	Less Than High School	1	2	20.32	Yes	Yes	No	No	No	No	No	No	No	76.4	183.2	0.5	3.2	14.4	1.6	210	5.3	5.4	53	4.8	95.9	11.3	5.4	130	135			42	10023.2	9585.83	1	0	232
321	1999-2000	Female	71	Non-Hispanic White	1.02	High School Diploma (including GED)	1	2	25.43	No	No	Yes	No	Yes	No	Yes	Yes	No	81	148.4	0.5	4.4	12.3	1.7	195	3.89	6.6	44.2	3.8	90.9	4.72	5.1	123	208	103	2.66	80	8425	6368.45	1	1	65	10
322	1999-2000	Female	5	Other Race - Including Multi-Racial			1	9	16.27				No						50.9	103.4																		1082.84	1048.64	2
323	1999-2000	Male	15	Non-Hispanic White	2.81	Less Than High School	2	10	20.29				No						71.1	176.2	1	6	16	2.1	305	5.3	9.5	79.6	4.9			4.7		139			40	3692.44	3611.42	2
324	1999-2000	Male	24	Non-Hispanic Black		High School Diploma (including GED)	2	5		No		Yes	No	No	No	No	No	No																				0	2952.34	1	1	65	7
325	1999-2000	Male	0	Mexican American	0.11		2	6																														206.47	204.023	2
326	1999-2000	Male	2	Mexican American	2.59		1	13	16.57				No						50.7	96.4	0.5	4.5	11.8	4.2	420	4.01	9.3											559.871	520.316	2
327	1999-2000	Male	16	Non-Hispanic White	5	Less Than High School	2	12	17.12			No	No						65.5	168.5	0.6	3.1	14.1	2.8	236	4.93	6.8	44.2	4.6	93.2	8.1	5.3	45	129	69	1.78	51	2803.62	2649.64	2
328	1999-2000	Male	66	Non-Hispanic White	2.4	More Than High School	2	12	44.2	Yes	Yes	Yes	No	No	No	No	Yes	No	139.2	178.3	0.4	5	14.8	1.7	251	4.87	7.4	61.9	4.6	125.2	62.78	6.4	135	245	173	4.47	45	4330.43	4209.01	1	1	20	2
329	1999-2000	Female	27	Other Hispanic	2.07	More Than High School	1	7	24.85	No	No	No	No	No	No	No	No	No	91.8	162.1	0.7	6.9	10.4	1.6	195	3.45	9.4	26.5	3.5	78.9	11.96	4.6	126	155	86	2.22	44	836.295	782.658	1	0	247
330	1999-2000	Male	56	Non-Hispanic White	5	High School Diploma (including GED)	2	7	28.55	Yes	No	No	No	No	No	No	No	No	110.2	182.7	0.5	4.6	16	1.6	282	5.5	7	70.7	4.1	101.3	13.32	5.4	246	213	132	3.41	32	5880.98	5403.58	1	0	246
331	1999-2000	Female	37	Non-Hispanic Black		Less Than High School	2	4	34.07	No		No	No	No	No	No	No	No	109.4	163.6	0.5	2.5	13.3	2.4	323	4.64	5.5	53	4	92.6	13.13	6	79	222	158	4.09	48	2259.76	2268.1	1	0	242
332	1999-2000	Male	71	Mexican American	0.53	Less Than High School	1	12	33.48	Yes	No	Yes	No	No	No	No	No	No	117.7	174.3	0.7	2.8	16.8	2.2	271	5.64	6.1	61.9	4.8			5.5		220			54	211.926	212.724	1	1	30	2
333	1999-2000	Male	42	Mexican American	2.51	More Than High School	2	6	33.09	Yes	Yes	No	No	No	No	No	No	No	104.2	169	0.6	3.7	14.9	1.9	377	4.87	6.5	61.9	4.3	95.2	13.17	5.2	62	158	122	3.15	23	994.356	961.671	1	0	235
334	1999-2000	Female	58	Non-Hispanic White	2.94	More Than High School	1	12	22.82	Yes	No	No	No	No	No	No	Yes	No	71.2	146.7	0.4	2.4	13.8	1.4	329	4.55	4.3	44.2	4.5	88.5	9.31	5	89	224	108	2.79	98	8494.07	8206.24	1	0	244
335	1999-2000	Male	18	Non-Hispanic White	3.71	High School Diploma (including GED)	2	8	19.78			No	No						73.7	179.6	0.3	3.2	15.9	1.3	190	4.99	4.9	79.6	5.4			4.9		153			47	2804.67	2684.24	1	0	247
336	1999-2000	Female	13	Non-Hispanic Black	0.3	Less Than High School	1	7	23.67				No						78	165.2	0.6	3.2	11.6	2.2	283	4.1	6.3	44.2	4.2			4.9		150			41	538.029	464.476	2
337	1999-2000	Female	18	Non-Hispanic Black	0.36	Less Than High School	2	11	21.76			No	No						80	164.1																		847.251	830.209	1	0	231
338	1999-2000	Male	12	Mexican American	0.74	Less Than High School	1	12	19.92				No						76.4	146.4	0.4	3.4	12.8	1.5	450	4.53	5.4	35.4	4.7	99.2	9.22	5	49	153	96	2.48	48	298.626	293.456	2
339	1999-2000	Male	50	Mexican American	4.07	Less Than High School	2	13	26.3	Yes	Yes	No	No	No	No	No	No	No	94.4	160.9	0.5	4.9	15.3	2.5	236	5.14	8.1	61.9	4.5			5.1		246			31	1012.02	970.328	1	0	243
340	1999-2000	Male	72	Non-Hispanic White	1.84	Less Than High School	1	1	29.09	Yes	Yes	Yes	No	No	No	No	No	Yes	106.5	175.7	0.8	6.4	15.2	1.8	390	4.78	9.4	88.4	4.4			5.4		196			28	3699.82	3389.05	1	1	174	3
341	1999-2000	Male	16	Non-Hispanic White	5	Less Than High School	3	1	22.99			No	No						85.2	178.7	1	8.5	14.9	1.8	238	4.99	11.5	70.7	4.9			4.8		146			43	2597.79	2447.73	2
342	1999-2000	Female	2	Mexican American	0.35		2	3	15.87				No						50.5	95.4	0.6	2.8	13.1	2.9	371	4.47	6.4											348.961	350.377	2
343	1999-2000	Male	13	Mexican American	0.99	Less Than High School	2	3	33.36				No						112.4	169.5	0.6	4.2	14.8	2.2	352	5.02	7.3	35.4	4.5	95.7	16.93	5	151	160	92	2.38	38	280.388	283.365	2
344	1999-2000	Male	26	Non-Hispanic White	5	More Than High School	2	10	24.43	No	No	No	No	No	No	No	No	No	90.2	183.2	0.6	2.9	15.2	1.4	252	4.74	5.1	53	5.2			4.7		186			56	10430.7	9585.83	1	0	235
345	1999-2000	Female	1	Other Race - Including Multi-Racial			1	3					No								0.6	3.1	12.6	5.2	276	4.31	9.1											464.255	466.139	2
346	1999-2000	Male	15	Non-Hispanic White	1.88	Less Than High School	1	6	23.36				No						83	174.2	0.5	4.9	16.8	1.9	399	5.35	7.4	61.9	4.8			5		187			28	3080.36	3038.92	2
347	1999-2000	Female	10	Non-Hispanic White	1.54	Less Than High School	2	2	20.89				No						71.8	146.6	0.7	4.8	13.6	3.3	347	4.59	9							140			47	5297.13	5014.39	2
348	1999-2000	Male	13	Non-Hispanic White	4.38	Less Than High School	1	1	19.24				No						72.7	174.2	1	8.2	14.4	2.5	288	4.66	11.9	53	4.3			5.2		176			49	3170.23	3127.58	2
349	1999-2000	Male	12	Non-Hispanic Black		Less Than High School	1	9	20.29				No						71.3	171.4	0.4	3.1	14.3	2.5	285	5.46	6.1	44.2	4.9	92.9	9.03	5.1	55	170			76	699.249	686.708	2
350	1999-2000	Female	56	Non-Hispanic Black	4.19	Less Than High School	2	9	28.38	Yes	No	No	No	No	No	No	No	No	82.1	158.5	0.6	2.2	12.6	2	167	4.48	5.1	53	4.2			5.8		288			54	2022.16	1798.18	1	1	227	10
351	1999-2000	Male	70	Other Hispanic	1.24	Less Than High School	1	5	26.98	Yes	Yes	Yes	No	No	No	No	No	No	101.3	158.3	0.5	1.7	15	2.3	335	5.41	5	70.7	4.6	101.5	5.27	5.7	97	162	104	2.69	39	2717.44	2612.68	1	1	214	5
352	1999-2000	Male	82	Non-Hispanic White	5	More Than High School	2	2	25.94	Don't know	No	Yes	No	No	No	No	No	No	101.5	177.7	1	3.4	15.8	1.5	183	5.15	6.3	61.9	4.2			5.3		203			44	1597.87	1316.72	1	1	146	1
353	1999-2000	Male	3	Mexican American	1.47		1	12	17.04				No						51.2	96.3	0.5	3.1	13	3.1	465	4.57	6.9							181			51	768.4	761.472	2
354	1999-2000	Male	1	Mexican American	1.63		1	4					No								0.7	3.6	12.1	4.9	302	4.4	9.4											1087.44	945.817	2
355	1999-2000	Male	1	Non-Hispanic White	5		2	8					No								0.9	1.7	10.6	3.6	254	4.11	6.3											2774.67	2563.55	2
356	1999-2000	Female	8	Other Hispanic	1.27	Less Than High School	2	7	16.75				No						58.6	130	0.5	6.3	12.9	3.1	295	4.49	10.1							191			67	4011.03	3796.94	2
357	1999-2000	Female	9	Non-Hispanic Black	2.93	Less Than High School	2	8					No																									0	912.941	2
358	1999-2000	Female	48	Non-Hispanic Black	1.21	More Than High School	2	2	36.98	Yes	No	Yes	No	No	No	No	No	No	109.5	157.3	0.5	3.4	13.5	3.4	370	4.31	7.4	70.7	4.3	92.1	27.73	5.5	167	287			43	3181.14	3053.29	1	0	246
359	1999-2000	Female	42	Non-Hispanic Black	5	More Than High School	2	5	26.67	No	No	No	No	No	No	No	No	No	82.3	165.9	0.5	4.7	13.5	1.9	173	4.4	7.4	44.2	4.3	89	5.14	4.8	66	179	94	2.43	71	3075.5	2734.84	1	0	242
360	1999-2000	Male	85	Non-Hispanic White		Less Than High School	2	11		No		No	Yes	No	No	No	No	Yes																				1876.13	1529.11	1	1	40	5
361	1999-2000	Male	16	Non-Hispanic Black		Less Than High School	2	4				No	No																									0	485.317	2
362	1999-2000	Female	13	Non-Hispanic Black	0.47	Less Than High School	1	7	21.06				No						64.5	149.7	0.6	1.8	14.4	1.9	283	4.9	4.4	44.2	4.5	78.6	14	4.8	75	186			70	473.935	475.802	2
363	1999-2000	Male	4	Mexican American			2	3					No																									774.847	737.82	2
364	1999-2000	Female	0	Other Hispanic	2.64		2	9																														928.152	884.516	2
365	1999-2000	Male	48	Mexican American	1.34	Less Than High School	1	10	24.95	Yes	Yes	No	No	No	No	No	No	No	89	164	0.9	5.4	16.8	2.7	304	4.95	9.2	53	4.7			4.7		186			93	1129.86	1092.72	1	0	242
366	1999-2000	Female	4	Mexican American			1	4	17.51				No						53.4	105.8	0.7	3.2	14.2	2.5	255	5.11	6.6						55	125	73	1.89	41	914.144	870.461	2
367	1999-2000	Male	14	Mexican American	5	Less Than High School	1	4	23.15				No						80.3	169.5	0.4	2.8	15.5	3	319	5.24	6.4	53	5.1			4.9		135			51	334.834	329.036	2
368	1999-2000	Male	72	Other Race - Including Multi-Racial	0.62	High School Diploma (including GED)	2	13	23.96	Yes	No	No	No	No	No	No	No	No	93.8	165.2	0.4	3.3	15	2.2	270	5.34	5.9	79.6	4.5	93.8	5.35	5.2	125	185	117	3.03	43	3044.08	2830.98	1	1	97	2
369	1999-2000	Male	5	Non-Hispanic Black	1.76		2	5	17.72				No						56.8	117.6	0.8	1.2	13.4	4.7	356	4.55	7.6						82	151	95	2.46	39	1075.56	963.961	2
370	1999-2000	Female	0	Mexican American	0.65		1	4																														417.936	393.03	2
371	1999-2000	Female	5	Non-Hispanic Black	0.71		2	9	17.42				No						57.1	113.9	0.6	3.5	11.9	3.5	236	4.22	8.1							163			50	655.736	643.405	2
372	1999-2000	Male	70	Non-Hispanic White		More Than High School	2	6	17.81	Yes	Yes	No	No	No	No	Yes	Yes	No	77.2	161.6	0.6	6.7	13.9	0.9	339	4.65	8.4	35.4	4.1	113.8	5.77	5.5	89	210	112	2.9	80	3341.61	2976.04	1	1	24	10
373	1999-2000	Female	8	Non-Hispanic Black		Less Than High School	1	11	25.37				No						81	131.1																		967.22	956.344	2
374	1999-2000	Female	53	Non-Hispanic White	5	High School Diploma (including GED)	1	3	22.09	Yes	No	No	No	No	No	No	No	No	75.9	168.2	0.3	3.4	13.5	1.2	184	4.15	5.1	53	4.5	90.3	4.38	5.1	85	208	126	3.26	65	10427.2	9802.65	1	0	237
375	1999-2000	Male	1	Non-Hispanic Black	4.35		2	10					No																									0	809.314	2
376	1999-2000	Male	8	Non-Hispanic Black	3.09	Less Than High School	1	13	19.17				No						65.6	129																		1013.26	922.084	2
377	1999-2000	Male	3	Non-Hispanic White	1.18		2	8	15.74				No						51.2	100.5	0.4	3.2	10.6	1.8	280	3.78	5.6							196			62	2204.75	2110.18	2
378	1999-2000	Female	9	Non-Hispanic White	1.38	Less Than High School	1	1	19.16				No						67.5	136.3	0.5	4.6	13.3	3.1	365	4.18	8.4							205			57	5523.09	4801.84	2
379	1999-2000	Female	7	Non-Hispanic Black		Less Than High School	2	10	13.82				No						50.6	121.2	0.3	1.8	12	2.4	297	4.73	4.8						62	153	93	2.4	47	1106.41	1108.62	2
380	1999-2000	Male	42	Mexican American	2.16	High School Diploma (including GED)	1	3	30.63	Yes	No	No	No	No	No	No	No	No	103.7	169.1	0.3	2.8	17.5	2.1	198	5.54	5.2	70.7	4.9			4.7		312			44	1542.74	1387.85	1	0	238
381	1999-2000	Female	14	Non-Hispanic Black	4.59	Less Than High School	2	9	16.89				No						64.2	161.4	0.5	2.3	13.4	3.2	249	3.82	6.6	44.2	4.4			5.2		181			54	402.899	381.638	2
382	1999-2000	Female	80	Other Hispanic		Less Than High School	2	9		No	No	No	Yes	No	No	No	No	No			0.4	11.5	14.1	2.1	120	4.56	14.2					7						1656.7	1130.89	1	1	15	1
383	1999-2000	Female	72	Non-Hispanic Black		Less Than High School	2	7		No		Yes	Yes	No	No	No	No	No																				0	1131.05	1	1	18	10
384	1999-2000	Male	8	Mexican American	0.4	Less Than High School	2	13	17.61				No						65.7	132.9	0.5	1.7	12.9	2.5	260	4.62	4.9						91	135	78	2.02	39	564.213	532.431	2
385	1999-2000	Male	0	Mexican American	0.3		2	6																														215.169	204.023	2
386	1999-2000	Female	85	Non-Hispanic White		High School Diploma (including GED)	2	1	26.76	No	No	No	No	No	No	Yes	No	No	104.6	160.7	0.5	6.2	14.6	1.3	281	4.98	8.1	70.7	3.9	97.3	7.97	5.8	117	276	183	4.73	70	2556.88	1773.04	1	1	45	1
387	1999-2000	Male	1	Mexican American	0.38		2	3					No								1	5.4	12.1	1.4	301	4.9	7.9											401.89	395.33	2
388	1999-2000	Male	24	Other Hispanic	0.7	Less Than High School	2	4		No		No	No	No	No	No	No	No			0.8	2.8	14.9	1.3	184	4.53	4.9	44.2	3.5			3.9		121			69	2374.63	2360.63	1	1	146	8
389	1999-2000	Female	81	Non-Hispanic White	5	High School Diploma (including GED)	1	12	22.19	Yes	No	Yes	No	No	Yes	No	Yes	No	78.4	159.3	0.5	3.1	13.3	1.1	191	4.16	4.9	61.9	4.2			5.8		183			54	2826.17	2140.79	1	1	194	6
390	1999-2000	Male	12	Mexican American		Less Than High School	2	13	25.05				No						87.2	163.3	0.6	5.1	14.2	2.3	450	4.79	8.2	26.5	4.8			4.8		118			30	264.037	254.315	2
391	1999-2000	Female	6	Mexican American		Less Than High School	1	6	25.78				No						79.4	119																		796.226	778.229	2
392	1999-2000	Male	77	Mexican American		Less Than High School	1	12	25.58	No	No	No	No	No	No	No	No	No	95	156.7	0.5	4.7	15.9	1.5	295	5.06	6.9	53	4.4	96.9	14.22	5.5	108	194	137	3.54	35	264.907	265.905	1	0	242
393	1999-2000	Female	76	Mexican American	1	Less Than High School	1	3	30.11	No		Yes	No	No	No	No	No	No	92.4	145.1	0.6	3.2	16	1.8	195	4.92	5.7	44.2	4.4	125.1	12.11	5.9	271	207	117	3.03	36	329.765	302.591	1	1	163	2
394	1999-2000	Male	11	Non-Hispanic Black	1.28	Less Than High School	2	4	23.62				No						77.9	160.3	0.4	3.4	14.4	1.8	245	4.84	5.9						96	152	67	1.73	66	1046.06	979.829	2
395	1999-2000	Male	1	Non-Hispanic Black	3.46		2	8					No								0.6	4.6	12.6	3.8	307	4.25	9.4											830.476	794.709	2
396	1999-2000	Female	16	Mexican American	3.8	Less Than High School	2	13	20.26			No	No						64.5	155.2	0.6	4	13.9	2.2	232	4.61	7.1	53	4.7	91.2	10.24	5	83	175	113	2.92	45	340.685	333.294	2
397	1999-2000	Female	23	Non-Hispanic Black	5	More Than High School	1	7	18.98	No	No	No	No	No	No	No	No	No		166.8	0.3	1.8	12.5	2.1	298	4.45	4.5	70.7	4.4	62.4	18.51	5.2	81	184			44	2350.2	2358.88	1	0	244
398	1999-2000	Male	16	Mexican American	2.33	Less Than High School	2	13	39.97			No	No						126.8	175.7	0.8	5.9	12.7	2.9	284	5.01	10	53	4.6			4.9		161			47	263.312	255.952	2
399	1999-2000	Female	38	Non-Hispanic White	0.42	Less Than High School	2	9	24.71	Yes	No	No	No	No	No	No	Yes	No	93.9	163.8	0.5	6.7	14.9	2.7	173	4.87	10.1	35.4	4.5			5.3		221			40	9481.01	9535.55	1	0	239
400	1999-2000	Male	15	Non-Hispanic Black	0.54	Less Than High School	2	11	25.44				No						79.3	182.8	0.5	2.2	13	2.1	270	4.75	5	53	4.7	82	9.42	5.4	29	112	35	0.91	72	749.761	706.567	2
401	1999-2000	Female	15	Other Race - Including Multi-Racial		Less Than High School	3	1	24.21				No						80.2	166.1																		2181.09	2009.44	2
402	1999-2000	Female	85	Other Hispanic	0.72	Less Than High School	2	7	23.21	Yes	No	No	No	No	No	No	Yes	No	82.3	149.4	0.7	4.3	12.5	2.3	312	3.63	7.6	79.6	4			5		235			49	1837.98	1449.88	1	1	29	1
403	1999-2000	Female	71	Non-Hispanic White	3.59	More Than High School	2	7	28.03	Yes	No	No	No	No	No	No	Yes	No	94.4	170.4	0.5	6	12.3	2.3	247	4.27	8.9	53	4			5.5		177			57	3626.18	3411.47	1	1	116	2
404	1999-2000	Male	6	Non-Hispanic Black	1.91	Less Than High School	2	12	14.25				No						51.1	113	0.4	1.2	13.4	2.1	275	4.82	3.9						89	184	122	3.15	44	1027.01	991.945	2
405	1999-2000	Female	14	Mexican American	0.54	Less Than High School	1	13	23.84				No						81.5	161.9	0.9	5.5	14.4	2.1	326	4.61	8.6	44.2	4.9			5		163			65	224.173	212.19	2
406	1999-2000	Female	26	Non-Hispanic Black	0.9	Less Than High School	1	2	19.03	Yes		No	No	No	No	No	No	No	70.5	159.3	0.7	5	12.9	2	242	4.78	7.8	44.2	4.5			5.1		171			58	3839.78	3853.96	1	0	232
407	1999-2000	Male	21	Non-Hispanic White	1.77	High School Diploma (including GED)	2	1	28.86	No		No	No	No	No	No	No	No	99	169.7	0.7	5.1	13.7	3.2	300	4.52	9.2	70.7	4.7			5.1		101			29	7346.79	7026.2	1	0	237
408	1999-2000	Female	15	Non-Hispanic White	1.15	Less Than High School	2	1	24.37				No						78	159.5	0.4	3.6	13.2	2.3	262	4.16	6.4	53	4.6	90.5	12.38	5.4	70	133	74	1.91	45	2675.72	2595.84	2
409	1999-2000	Male	14	Mexican American		Less Than High School	1	12	17.6				No						64.3	159.2	0.4	4.2	15.7	2.4	255	5.4	7.1	44.2	4.8	103.4	11.28	5.4	77	168	97	2.51	56	289.743	295.755	2
410	1999-2000	Female	70	Mexican American	4.27	More Than High School	1	10	32.77	No	No	No	No	No	No	No	No	No	96.2	168.2	0.5	2.8	13.3	2	265	4.2	5.5	70.7	4.2			5.1		223			39	300.968	301.758	1	0	248
411	1999-2000	Female	16	Non-Hispanic Black		Less Than High School	2	12	21.38			No	No						70	154	0.4	5.4	13.7	1.2	338	4.39	7.1	61.9	4.6			4.5		158			68	701.472	697.498	2
412	1999-2000	Male	85	Non-Hispanic White	5	More Than High School	1	6		Yes		No	No	No	No	No	Yes	No																				0	1115.32	1	1	17	10
413	1999-2000	Male	0	Mexican American	0.9		1	12																														202.665	194.999	2
414	1999-2000	Male	18	Non-Hispanic White		Less Than High School	2	11	27.35			No	No						89.5	182.7	0.7	4.1	15.9	2.3	248	5.33	7.4	70.7	4.8			5.1		190			48	3463.61	3298.57	1	0	231
415	1999-2000	Female	3	Non-Hispanic White	5		1	8					No																									0	3647.18	2
416	1999-2000	Female	72	Non-Hispanic Black	0.84	More Than High School	2	5	26.91	Yes	No	Yes	No	No	No	No	No	No	103.3	172	0.6	2.3	13.2	3	230	4.31	6.1	61.9	4.4			5.7		208			47	1306.9	1146.15	1	1	79	1
417	1999-2000	Female	19	Mexican American	1.31	High School Diploma (including GED)	2	6	22.67			No	No						87.5	160.1	0.5	3.4	12.6	1.7	290	4.36	5.7	35.4	4.7	98.2	21.3	5.1	52	180			54	260.046	257.089	1	0	236
418	1999-2000	Male	9	Non-Hispanic White	0.97	Less Than High School	2	11	18.09				No						69	139.3	0.9	3.3	13.4	1.6	279	4.69	5.9							107			43	5501.06	5137.13	2
419	1999-2000	Male	66	Non-Hispanic White	4.52	More Than High School	2	10	26.48	Yes	No	No	No	No	No	No	No	No	97.6	177.9	0.6	3.7	14.8	1.6	206	4.76	6.1	88.4	4.5	110.7	20.25	5.2	114	226	146	3.78	57	5665.42	5355.7	1	1	96	10
420	1999-2000	Male	2	Non-Hispanic White	1.17		1	8	16.28				No						50.6	86.2	0.8	3.5	13.3	6.5	356	4.85	11.2											2265.21	2063.6	2
421	1999-2000	Male	70	Non-Hispanic Black	1.25	High School Diploma (including GED)	2	4	27.94	No	No	Yes	No	Yes	Yes	No	No	No	96	167.4	0.8	4.1	13.7	2.3	285	5.02	7.5	79.6	4.1			5.8		197			47	776.877	773.685	1	1	228	1
422	1999-2000	Female	1	Other Hispanic	1.82		2	9					No								0.7	2.8	13.1	7.2	337	4.99	11											465.769	448.553	2
423	1999-2000	Female	13	Mexican American	1.5	Less Than High School	2	6	18.98				No						74.2	160.5	0.7	3.9	13.4	2.6	313	4.41	7.3	35.4	4.6			5		158			58	214.862	208.576	2
424	1999-2000	Female	69	Other Hispanic		Less Than High School	2	7	33.53	No		No	No	No	No	No	No	No	101.4	153.6	0.4	3.4	13.6	2.7	244	4.27	6.6	53	4.3			5.8		228			56	3766.91	3654.26	1	1	216	1
425	1999-2000	Female	0	Non-Hispanic White	1.9		3	1																														1095.84	1067.4	2
426	1999-2000	Female	45	Non-Hispanic White		More Than High School	1	5	39.84	Yes	No	No	No	No	No	No	No	No	113	170.2	0.5	4	14.1	1.8	259	4.51	6.6	70.7	4.3			4.8		208			56	12128.4	11019.7	1	0	235
427	1999-2000	Male	12	Mexican American		Less Than High School	2	2					No																									0	303.049	2
428	1999-2000	Male	6	Non-Hispanic White	5	Less Than High School	1	8					No																									0	3937.95	2
429	1999-2000	Male	43	Other Hispanic	1.88	Less Than High School	2	9	41.23	Yes	No	No	No	No	No	No	No	No	126.8	164.3	0.4	5.3	14.7	2.5	264	5.16	8.6	70.7	4.2			5.6		173			29	1425.64	1410.87	1	0	239
430	1999-2000	Male	32	Non-Hispanic White	2.56	More Than High School	1	8	26.26	No	No	No	No	No	No	No	No	No	93.3	190	0.6	2.5	14.1	1.4	205	4.39	4.7	79.6	5			4.8		146			36	8312.82	7495.25	1	0	242
431	1999-2000	Female	14	Non-Hispanic White	5	Less Than High School	1	8	23.79				No						92.1	163.5	0.6	5.4	14.1	1.8	379	4.97	8.4	53	4.7	87.6	10.09	5	32	140	46	1.19	87	2789.56	2754.61	2
432	1999-2000	Female	26	Mexican American	4.95	High School Diploma (including GED)	2	3	24.17	No		No	No	No	No	No	No	No	88.8	162	0.5	3.7	14.2	1.8	229	5.17	6.6	53	4.5	89.4	10.21	5.4	118	145	89	2.3	32	1700.57	1649.38	1	0	237
433	1999-2000	Male	12	Non-Hispanic White	5	Less Than High School	1	8	23.45				No						82.5	176.8	0.3	1.7	12.9	1.9	243	4.26	4.1	44.2	4.8	89	9.93	5.1	56	118			42	2826.14	2764.13	2
434	1999-2000	Male	58	Non-Hispanic White		Less Than High School	2	1	32.09	Yes		No	No	No	No	No	No	No	109	176.1	0.6	3.1	16.4	2.2	156	5.38	6.2	79.6	4.8	103.9	13.81	5.6	159	164	104	2.69	29	6800.01	6607.99	1	1	206	1
435	1999-2000	Male	10	Mexican American	1.83	Less Than High School	2	2	15.93				No						59.3	139.5	0.3	4.7	15.4	3.2	213	5.36	8.4							144			79	646.47	637.78	2
436	1999-2000	Male	84	Non-Hispanic White	0.63	More Than High School	1	2		No		Yes	No	No	No	No	Yes	No																				0	1869.79	1	1	69	1
437	1999-2000	Female	56	Other Race - Including Multi-Racial	0.81	More Than High School	2	3	32	Yes	No	Yes	No	No	No	No	No	No	121.2	161	1.2	10.6	14.5	2.7	377	4.47	14.7	35.4	4.2			5.5		189			47	4401.33	4308	1	1	81	3
438	1999-2000	Female	19	Other Hispanic		More Than High School	2	10	18.45			No	No						69	152.3	0.4	4.4	13.2	1.7	188	4.47	6.6	44.2	4.7			4.9		174			68	3698.19	3661.21	1	0	235
439	1999-2000	Male	30	Non-Hispanic Black	0.78	More Than High School	1	7	30.53	Yes	No	No	No	No	No	No	No	No	97.5	176.3	0.8	2.9	16.1	2.8	243	5.49	6.6	79.6	4.1	95.2	6.02	5.3	78	162	90	2.33	56	2634.02	2521.95	1	0	245
440	1999-2000	Male	3	Non-Hispanic White	1.47		2	12					No																									0	3920.49	2
441	1999-2000	Male	1	Non-Hispanic White	1.47		2	12					No																									0	2685.43	2
442	1999-2000	Male	49	Mexican American	1.95	Less Than High School	1	12	27.59	No	No	No	No	No	No	No	No	No	106.3	175	0.6	5.6	14.9	2	221	4.61	8.3	53	4.9			5.3		166			56	1219.32	1161.83	1	0	239
443	1999-2000	Male	53	Mexican American		Less Than High School	1	3	26.5	Yes	Yes		No	No	No	No	No	No	100	170.9	0.5	3.1	16.3	2.1	232	5.09	5.9	70.7	5	91.2	10.46	5.5	115	251	190	4.91	38	1506.89	1387.85	1	0	238
444	1999-2000	Female	1	Non-Hispanic White	2.64		1	1					No								0.7	3.4	11.7	4.4	379	4.26	8.7											3258.13	3010.23	2
445	1999-2000	Female	7	Mexican American	0.43	Less Than High School	1	13	21.39				No						67.6	134	0.5	4.9	13.8	3.6	421	4.97	9.8							173			31	700.213	674.87	2
446	1999-2000	Male	32	Other Hispanic	1.25	Less Than High School	1	11	28.51	Yes	Yes	No	No	No	No	No	No	No	89.5	162.4	0.4	3.6	15.1	1.8	295	4.78	5.9	61.9	4.4	83.4	11.46	5.1	78	220	155	4.01	49	6842.36	6774.69	1	0	230
447	1999-2000	Male	65	Non-Hispanic White	1.13	More Than High School	2	6	31.62	Yes	No	Yes	No	No	No	No	No	No	118.4	187.2																		3100.16	2898.63	1	1	136	10
448	1999-2000	Female	10	Non-Hispanic White		Less Than High School	3	1	18.29				No						65	144.9																		2836.71	2758.89	2
449	1999-2000	Male	6	Mexican American	0.03	Less Than High School	1	12	15.77				No						56.7	122.6	0.5	4.7	13.9	2.2	435	4.82	7.5							172			66	1435.2	1412.83	2
450	1999-2000	Female	10	Non-Hispanic Black		Less Than High School	1	9	19.33				No						62.6	144.4	0.4	2.2	12.2	1.9	243	4.22	4.7						62	186	118	3.05	56	1082.13	1069.97	2
451	1999-2000	Female	84	Other Hispanic	0	Don't know	2	9		Yes		Yes	Yes	No	No	No	No	No																				0	882.208	1	1	100	1
452	1999-2000	Male	81	Non-Hispanic White	5	High School Diploma (including GED)	2	5	23.07	No	No	No	No	No	No	No	No	No	87.6	168.5	0.4	3.1	13	1.3	220	3.99	5.2	79.6	4			5.6		234			59	1597.87	1316.72	1	1	191	10
453	1999-2000	Female	53	Non-Hispanic White	1.44	High School Diploma (including GED)	1	1	26.8	No	No	No	No	No	No	No	No	No	91.5	164.6	0.7	3.4	14.1	2.1	350	4.76	6.4	53	4.4	93.5	7.45	5.3	107	230	151	3.9	58	7709.82	7248.02	1	0	232
454	1999-2000	Male	1	Mexican American	1.76		2	3					No								0.6	3.7	12.9	4	348	5.01	8.4											627.021	592.994	2
455	1999-2000	Male	1	Mexican American	4.77		2	6					No								0.9	1.5	12.8	4	376	4.8	6.8											373.52	362.395	2
456	1999-2000	Female	2	Mexican American	1.47		2	6					No								0.7	4.7	14.2	7.2	256	4.89	12.8											350.822	339.269	2
457	1999-2000	Female	13	Non-Hispanic Black	5	Less Than High School	2	2	26.87				No						76.9	155.3																		601.882	604.252	2
458	1999-2000	Female	76	Non-Hispanic White	2.4	Less Than High School	1	10	24.05	No		Yes	No	Yes	No	No	Yes	No	84.7	154.9	0.5	5.8	11.2	1.1	263	3.47	8.3	114.9	4.1	91.3	8.86	4.9	110	198	135	3.49	41	5166.52	4192.05	1	1	52	10
459	1999-2000	Female	78	Non-Hispanic White	1.07	Less Than High School	1	1		No		No	Yes	No	No	No	No	No																				0	7175.5	1	1	188	1
460	1999-2000	Female	25	Non-Hispanic White	4.24	More Than High School	1	1	23.65	No	No	No	No	No	No	No	No	No	88.2	165.9	0.5	5.1	12.7	2.6	258	3.95	8.4	61.9	4.2			5		185			46	7140.57	6682.61	1	0	232
461	1999-2000	Male	24	Non-Hispanic White	1.58	More Than High School	2	11		Yes		No	No	No	No	No	No	No			0.5	3.4	15.4	1.2	306	4.86	5.2	70.7	4.5			5.1		192			50	8783.14	7839.24	1	0	231
462	1999-2000	Male	0	Non-Hispanic Black	0.85		1	7																														427.83	407.028	2
463	1999-2000	Female	34	Mexican American		Less Than High School	2	10	24.72	No		No	No	No	No	No	No	No	82.3	166.6																		1997.54	1915.46	1	0	235
464	1999-2000	Female	5	Mexican American	0.72		1	12					No																									0	776.334	2
465	1999-2000	Male	61	Mexican American		More Than High School	2	6	28.84	Yes	No	Yes	No	No	No	No	No	No	105.8	178.9	0.7	4.3	17.3	3.8	249	5.59	9.1	88.4	4.5	105	18.1	5.5	291	281	183	4.73	40	198.303	191.663	1	0	232
466	1999-2000	Male	48	Non-Hispanic White	5	More Than High School	2	12	22.7	Yes	No	No	No	No	No	No	No	No	81.4	183.2	0.4	2	15.2	2.8	208	4.74	5.3	79.6	4.4	106.4	4.74	5	54	167			57	9535.49	8728.57	1	0	242
467	1999-2000	Female	2	Mexican American	1.47		1	12	17.67				No						52.3	87.4	0.4	3.2	13.4	3.8	481	4.88	7.7											523.925	527.301	2
468	1999-2000	Male	33	Non-Hispanic White	5	More Than High School	2	11	25.51	No	No	No	No	No	No	No	No	No	97.1	190.3	0.4	2.6	15.9	1.8	159	5.27	5	79.6	4.8			4.7		218			45	9782.29	9253.38	1	0	231
469	1999-2000	Male	66	Non-Hispanic White		More Than High School	2	10	25.3	Yes	No	No	No	No	No	No	No	No	108.4	180.9	0.4	6.8	13.3	0.7	392	4.77	8	61.9	3.9			5.7		197			67	5891.43	5355.7	1	0	235
470	1999-2000	Male	18	Non-Hispanic White	5	High School Diploma (including GED)	2	12	23.06			No	No						85.2	173.1	0.6	3.8	15.2	2.3	240	5.17	7.3	79.6	5	86.2	6.09	4.8	81	166	106	2.74	44	2938.01	2811.85	1	0	243
471	1999-2000	Male	0	Other Hispanic	0.02		2	12																														794.347	794.096	2
472	1999-2000	Female	44	Non-Hispanic Black		More Than High School	2	5	21.15	Yes	No	No	No	No	No	No	No	No	67	153	0.7	2.6	13.7	3.5	186	4.76	7	53	3.7	72.4	6.54	5.1	85	190	119	3.08	54	2849.35	2734.84	1	0	241
473	1999-2000	Female	15	Mexican American	3.59	Less Than High School	2	2	24.5				No						76.2	154	0.3	3	14.3	1.9	230	4.83	5.4	53	4.7	94.4	12.05	4.9	79	159	101	2.61	43	306.805	303.411	2
474	1999-2000	Female	21	Non-Hispanic White	0.75	Less Than High School	1	1	15.22	Yes	No	No	No	No	No	No	Yes	No	63.4	161.5	0.4	4.4	13.7	2.4	214	4.51	7.4	44.2	4.5			5.2		130			42	14448	14205.4	1	0	232
475	1999-2000	Female	85	Non-Hispanic White	5	More Than High School	2	5	23.23	No	No	Yes	No	No	No	No	Yes	No	79.2	144.5	0.8	2.6	13.9	1.8	231	4.32	5.6	53	4	95.5	3.69	5.8	105	168	101	2.61	46	2480.34	1719.97	1	1	94	8
476	1999-2000	Female	8	Mexican American	1.02	Less Than High School	2	11	15.41				No						56.4	128.4																		750.669	732.006	2
477	1999-2000	Male	51	Other Hispanic	1.51	Less Than High School	2	12	24.41	No	No	No	No	No	No	No	No	No	94.9	175.4	0.6	2.9	14.5	2	202	4.74	5.6	79.6	4.5			5.7		194			62	6135.79	6140.91	1	0	242
478	1999-2000	Female	65	Non-Hispanic Black	4.25	More Than High School	3	1		No		Yes	No	No	Yes	No	No	No																				0	1128.93	1	0	242
479	1999-2000	Female	17	Non-Hispanic Black	0.57	Less Than High School	1	2	17.88			No	No						72	173.3	0.4	3.8	13	2.4	373	4.7	6.8	44.2	4.5			4.8		282			61	885.798	880.78	2
480	1999-2000	Male	0	Non-Hispanic Black	0.06		1	9																														538.312	512.139	2
481	1999-2000	Female	63	Mexican American	1.63	Less Than High School	2	5	30.1	Yes	No	No	No	No	No	No	Yes	No	97.6	149.3	0.8	8	12.9	4.3	210	4.11	13.5	35.4	4.1			7.6		142			42	282.768	291.315	1	0	242
482	1999-2000	Male	11	Non-Hispanic White	1.73	Less Than High School	2	1	20.02				No						69	151.1	0.5	4.4	14	1.8	356	4.56	6.8							186			49	4962.65	4634.33	2
483	1999-2000	Male	5	Non-Hispanic White	5		3	1	13.04				No						46.5	115.5																		3654.14	3497.41	2
484	1999-2000	Female	27	Non-Hispanic White	2.83	High School Diploma (including GED)	2	1	20.7	Yes		No	No	No	No	No	No	No		161.5																		7478.29	6461.88	1	0	237
485	1999-2000	Male	10	Mexican American	4.32	Less Than High School	2	13	16.27				No						61.9	147.1	0.6	5.2	14.1	1.6	305	4.58	7.5						54	130	43	1.11	76	707.678	686.961	2
486	1999-2000	Female	12	Non-Hispanic White	3.84	Less Than High School	2	1					No																									0	2712.32	2
487	1999-2000	Male	12	Non-Hispanic White	0.91	Less Than High School	1	11	18.89				No						64.3	153.3	0.8	4.9	13.7	2.5	246	5.1	8.3	35.4	4.3	93.3	6.83	5.4	84	153	79	2.04	57	4034.06	3884.43	2
488	1999-2000	Female	33	Non-Hispanic White	1.14	More Than High School	1	11	22.78	Yes	No	No	No	No	No	No	No	No	85.7	165.5	1.2	7.5	13.3	2.3	253	4.26	11.6	44.2	3.9			5.5		272			65	9481.01	9535.55	1	0	248
489	1999-2000	Female	40	Non-Hispanic White	5	More Than High School	1	8	31.6	No		No	No	No	No	No	No	No	96.8	172.1	0.5	3.5	13.1	2.9	327	4.38	7.4	53	4.6	97.4	14.43	5	174	230	153	3.96	42	9165.19	8557.73	1	0	242
490	1999-2000	Male	13	Non-Hispanic White	2.49	Less Than High School	1	1	20.9				No						71	166	0.5	5.9	15.4	1.8	260	5.22	8.4	44.2	4.7			5		176			45	3410.35	3181.89	2
491	1999-2000	Male	4	Non-Hispanic Black	0.59		2	9	13.9				No						42.3	103.2	0.3	1.4	12.4	3.6	276	4.35	5.4						55	157	94	2.43	52	580.216	585.982	2
492	1999-2000	Female	18	Non-Hispanic Black	0.4	High School Diploma (including GED)	2	5	25.35			No	No						90	167.7	0.7	9.7	12.2	2	234	3.82	12.5	26.5	3.5	63.1	4.34	4.1	103	230	141	3.65	68	660.449	631.693	1	0	241
493	1999-2000	Male	66	Non-Hispanic White		High School Diploma (including GED)	3	1	34.15	No	No	No	Borderline	No	No	No	No	No	113	163.5	0.6	5.6	14.2	2.8	374	4.6	9.4	61.9	4.8			7.8		227			42	3947.88	3691.24	1	0	241
494	1999-2000	Male	16	Mexican American	1.5	Less Than High School	2	10	20.06			No	No						78.1	184.4	0.4	3.2	15.4	1.9	266	5.28	5.7	53	4.8			5		139			56	413.356	370.778	2
495	1999-2000	Female	5	Non-Hispanic White			1	10	15.1				No						51	111	0.8	5.2	12.5	2.5	278	4.51	9.4							147			64	4599.41	4085.84	2
496	1999-2000	Female	12	Mexican American		Less Than High School	1	6	23.24				No						79.7	157.3																		352.042	340.202	2
497	1999-2000	Male	12	Non-Hispanic White	5	Less Than High School	2	12					No																									0	2810.5	2
498	1999-2000	Female	5	Non-Hispanic White	3.97		3	1	15.31				No						55	111.4	0.5	2.5	14.2	2.7	273	4.79	5.9							162			53	3431.4	3284.22	2
499	1999-2000	Male	36	Mexican American	4.06	More Than High School	1	4	18.93	No	No	No	No	No	No	No	No	No	76.2	168.6	0.4	4.4	18	2.1	209	5.86	7	61.9	5.2			5.2		183			41	2544.85	2465.92	1	0	249
500	1999-2000	Male	11	Mexican American	0.85	Less Than High School	2	3	23.72				No						79.2	151.5	0.6	3.1	12.9	3.4	266	4.58	7.6							149			53	594.273	596.353	2
501	1999-2000	Male	6	Mexican American	0.85	Less Than High School	1	10	15.27				No						53	119.2	0.5	7.1	12.4	2.4	283	4.29	10.3							152			55	625.108	619.32	2
502	1999-2000	Female	12	Other Race - Including Multi-Racial	1.76	Less Than High School	1	13	24.55				No						73.5	152.9	0.5	2.4	12.4	2.9	287	4.34	5.9	44.2	4.3			5.4		175			45	522.45	516.886	2
503	1999-2000	Female	0	Mexican American	0.95		1	12																														751.563	723.137	2
504	1999-2000	Female	32	Non-Hispanic White	5	High School Diploma (including GED)	2	1	24.74	No	No	Yes	No	No	No	No	No	No	94.8	164.8	0.3	2.7	14.3	1.2	308	4.24	4.4	44.2	4.3	85.8	7.08	5.2	150	196	127	3.28	39	685.534	634.783	1	0	230
505	1999-2000	Male	60	Non-Hispanic Black	1.81	More Than High School	1	7	41.43	Yes	Yes	Yes	No	No	No	No	No	No	125.6	173.7	0.6	2.2	13.9	1.7	227	4.48	4.6	79.6	4.4	118.1	24.5	5.2	106	180	119	3.08	40	1027.21	868.589	1	0	245
506	1999-2000	Male	19	Non-Hispanic Black	2.93	Less Than High School	1	7	26.63			No	No						82	170.5	0.4	3.5	15.9	2.8	220	5.13	7.1	70.7	4.7			4.9		125			45	529.5	504.431	1	1	204	10
507	1999-2000	Male	19	Non-Hispanic White	2.49	Less Than High School	2	1	29.23			No	No						99.2	168.2	0.7	5	17	1.9	282	5.55	7.8	61.9	4.6	90.8	8.37	5.3	103	184	122	3.15	42	3096.64	2851.18	1	0	230
508	1999-2000	Female	78	Non-Hispanic Black		Less Than High School	2	13	30.74	No	Yes	Yes	No	No	No	No	No	No	107.6	165.9	0.7	4.6	14.2	3	265	4.49	8.5	44.2	4.7			5.1		221			54	1362.44	1194.85	1	1	157	1
509	1999-2000	Male	81	Non-Hispanic White	2.22	High School Diploma (including GED)	2	11	26.47	Yes	Yes	No	No	No	No	No	No	No	97.6	175.3	1.1	5.5	16	2.7	219	5.22	9.8	79.6	4.3			5.7		195			43	1663.39	1370.71	1	1	100	10
510	1999-2000	Male	19	Mexican American	2.51	High School Diploma (including GED)	1	10	31.02			No	No						107.6	178.3	0.8	5.3	17.1	2.9	231	5.7	9.2	53	5.2			4.8		183			32	326.054	310.177	1	0	242
511	1999-2000	Female	19	Mexican American	1.45	Less Than High School	1	3	28.46			No	No						96	157.6			10.8		219	3.76	10.4	35.4	3.5	78.1	19.55	5.4	456	249			78	326.501	325.232	1	1	236	10
512	1999-2000	Male	44	Non-Hispanic White	0.72	Less Than High School	2	5	26.07	Yes	Yes	No	No	No	No	No	No	No	99.1	182.9	0.7	4.7	15.8	3.2	302	4.95	8.9	88.4	4.3	78.6	5.66	5.2	143	211	142	3.67	41	4244.77	3997.37	1	0	241
513	1999-2000	Female	2	Other Hispanic			2	7					No																									0	2277.56	2
514	1999-2000	Male	20	Non-Hispanic White	1.07	More Than High School	1	11	23.08	Yes	No	No	No	No	No	No	No	No	81.3	182.4	1.2	6.2	14.5	2.1	277	4.99	9.8	70.7	4.7	98.7	8.7	5.1	91	139	81	2.09	40	9652.36	8870.53	1	0	230
515	1999-2000	Male	15	Mexican American		Less Than High School	1	6	28.27				No						96	167.6	0.6	8.7	15.5	1.9	242	4.85	11.4	70.7	5.2			4.9		144			54	643.581	633.325	2
516	1999-2000	Female	2	Non-Hispanic White	5		2	12	15.87				No						47.3	91.9																		2921.12	2705.05	2
517	1999-2000	Male	52	Mexican American	1.08	Less Than High School	1	13	20.91	No	Yes	No	No	No	No	No	No	No	89	173.3	0.5	4.7	17.7	2.5	269	5.65	7.8	44.2	4.9	117.1	14.14	5.4	82	167	110	2.84	40	932.34	874.47	1	0	236
518	1999-2000	Male	12	Non-Hispanic Black	4.27	Less Than High School	1	13	31.58				No						93.4	153.9	0.6	3.5	14.5	2.6	342	5.36	6.8	44.2	4.8			5.6		170			76	579.351	568.96	2
519	1999-2000	Female	0	Non-Hispanic White			1	9																														1546.63	1442.72	2
520	1999-2000	Male	6	Mexican American	0.7	Less Than High School	2	5	20.92				No						65.8	128.8	0.7	4.8	14.4	2.5	354	5.35	8.4							158			34	704.325	683.707	2
521	1999-2000	Female	15	Mexican American		Less Than High School	1	13	23.19				No						81.5	163.9	0.6	3.5	12.4	2.8	265	3.99	7.1	35.4	4.3			5.1		142			64	193.884	182.597	2
522	1999-2000	Male	51	Non-Hispanic White	3.11	High School Diploma (including GED)	1	9	24.92	No	Yes	No	No	No	No	No	Yes	No	95.8	160.5																		6710.57	6607.99	1	1	3	2
523	1999-2000	Male	15	Mexican American	3.29	Less Than High School	1	10	29.4				No						102.1	173.8	0.5	7.2	15.1	2.1	183	5.37	10.1	44.2	5.3			4.9		117			41	436.063	427.178	2
524	1999-2000	Male	69	Non-Hispanic White	2.22	High School Diploma (including GED)	2	1	33.33	Yes	No	Yes	No	No	Yes	No	No	No	120.2	180.5																		4791.08	4529.15	1	1	154	2
525	1999-2000	Female	7	Mexican American	1.66	Less Than High School	2	8	24.12				No						75.1	137.8	0.6	3.5	13.4	2.9	382	5.11	7.5						156	126	63	1.63	32	1018.87	995.844	2
526	1999-2000	Female	28	Mexican American	0.67	More Than High School	1	13		No		No	No	No	No	No	No	No																				0	1410.95	1	0	236
527	1999-2000	Female	56	Non-Hispanic Black		Less Than High School	2	2	24.3	Yes		No	No	No	No	No	No	No	86.2	149.9			13.6		287	4.06	7.5	35.4	4.9	182.4	7.78	8.4	90	295	172	4.45	105	3180.8	3053.29	1	0	246
528	1999-2000	Male	26	Non-Hispanic Black	1.51	Less Than High School	1	5	28.24	No	No	No	No	No	No	No	No	No	84.2	174.1	0.6	3.4	14.1	3.3	206	4.52	7.6	97.2	5.1			5.2		198			45	3689.03	3528.17	1	0	235
529	1999-2000	Female	14	Non-Hispanic Black	0.53	Less Than High School	2	7	22.48				No						73	163.5	0.5	2.2	12.9	1.9	247	4.14	4.7	44.2	4.2	79.5	5.54	5.2	52	148	66	1.71	72	476.375	469.533	2
530	1999-2000	Male	0	Non-Hispanic White	0.34		2	3																														947.886	947.587	2
531	1999-2000	Male	69	Non-Hispanic White	4.07	More Than High School	1	5	25.62	Yes	No	Yes	No	No	No	No	Yes	No	98.4	175.5	0.6	3.2	15.4	1.3	154	4.53	5.3	61.9	4.6			5.1		161			52	5583.72	5278.46	1	0	235
532	1999-2000	Male	40	Non-Hispanic Black	2.15	Less Than High School	2	4	28.5	Yes	No	No	No	No	No	No	No	No	97.5	173.8	0.5	2.1	13.4	4	227	4.37	6.9	79.6	4.3			5.6		153			24	2045.9	1925.57	1	0	238
533	1999-2000	Male	8	Other Race - Including Multi-Racial	4.44	Less Than High School	2	6					No																									0	4573.05	2
534	1999-2000	Male	1	Other Hispanic	1.82		2	8					No								1.5	2.7	12.3	6.6	314	5.09	11.1											667.412	638.667	2
535	1999-2000	Female	45	Mexican American	3.97	More Than High School	1	6	27.92	No	No	No	Yes	No	No	No	No	No	93.9	168	0.5	4.8	13.4	2.8	298	4.34	8.3	26.5	4.4	201.3	13.83	7.3	180	231	143	3.7	52	957.171	957.435	1	0	235
536	1999-2000	Male	17	Mexican American	5	Less Than High School	2	2	18.49			No	No						71.4	174.8	0.6	3.7	14.9	1.7	264	4.85	6.1	61.9	5.1			5.1		169			51	276.218	266.657	2
537	1999-2000	Male	41	Non-Hispanic White	2.17	High School Diploma (including GED)	2	1	26.4	Yes	Yes	No	No	No	Yes	No	No	No	99	182.9	0.8	6	18.2	2.4	278	5.49	9.6	150.3	4.9	78.3	13.82	5.7	272	258	161	4.16	43	9344.03	9392.47	1	0	237
538	1999-2000	Male	7	Non-Hispanic White		Less Than High School	1	7	17.36				No						62.5	130.8	0.6	2.6	14.8	2.5	298	5.25	6.6						116	190	111	2.87	56	6726.71	6281.69	2
539	1999-2000	Female	67	Non-Hispanic Black		Less Than High School	1	1	20.01	No	No	Yes	No	Don't know	Don't know	No	No	No	79.5	158.7																		1103.54	1131.05	1	1	139	1
540	1999-2000	Female	16	Non-Hispanic Black	4.11	Less Than High School	2	7	26.09			No	No						78.4	157	0.4	5.9	14.6	1.6	361	4.78	8.1	61.9	4.3	87.6	17.45	5.1	108	189	111	2.87	57	583.397	574.957	2
541	1999-2000	Female	34	Mexican American		Less Than High School	2	3	24.75	No		No	No	No	No	No	No	No	81.7	159.1	0.3	1.8	10.2	1.5	135	4.01	3.7	44.2	4.6	83.9	3.66	5.3	78	213	124	3.21	74	1529.46	1504.84	1	0	249
542	1999-2000	Female	40	Mexican American	2.4	Less Than High School	2	6	36.07	Yes	No	Yes	No	No	No	No	No	No	106.4	167.5	1	12.3	11.4	2.3	363	4.04	15.6	44.2	3.8	105	18.15	5.7	138	232	134	3.47	70	875.964	880.73	1	0	234
543	1999-2000	Male	36	Non-Hispanic Black		More Than High School	2	5	36.5	No		No	No	No	No	No	No	No	116.6	177.2	0.5	2.5	12.7	1.7	262	4.1	5	70.7	4			5.3		195			34	2735.42	2703.87	1	0	241
544	1999-2000	Male	14	Non-Hispanic Black	0.55	Less Than High School	2	12	20.51				No						71.5	159.4	0.4	1.5	14.2	2.4	381	4.85	4.4	53	4.5	93.4	12.43	5.2	59	153	57	1.47	84	603.434	591.203	2
545	1999-2000	Female	0	Non-Hispanic White	2.52		1	12																														1633.03	1556.26	2
546	1999-2000	Female	19	Mexican American	0.85	High School Diploma (including GED)	2	3	23.85			No	No						80.8	160.9	0.5	4.3	12.7	2.6	331	4.23	7.5	44.2	4.4			5.3		114			43	349.769	346.838	1	0	249
547	1999-2000	Female	18	Mexican American		High School Diploma (including GED)	1	4				No	No																									0	294.312	1	0	247
548	1999-2000	Female	13	Non-Hispanic Black	0.85	Less Than High School	2	1	18.16				No						59.4	158.3	0.4	4.7	13.7	2.2	170	4.38	7.5											473.935	475.802	2
549	1999-2000	Male	18	Mexican American	1.6	More Than High School	1	4	20.07			No	No						72.6	164.8	0.6	3.4	17.1	1.5	220	5.35	5.6	61.9	4.5	86.6	5.69	5.4	70	154	79	2.04	61	341.472	324.389	1	0	247
550	1999-2000	Female	71	Non-Hispanic White	0.95	Less Than High School	1	11		Yes		Yes	Borderline	No	No	Yes	No	No																				0	8759.8	1	1	21	10
551	1999-2000	Female	53	Non-Hispanic White	4.44	High School Diploma (including GED)	2	11	29.2	No	No	No	No	No	Yes	No	No	No	101.7	160	0.5	2.5	13.9	2.5	374	4.91	5.7	53	4.3			5.3		260			86	7477.93	7319.37	1	0	231
552	1999-2000	Female	17	Non-Hispanic Black	1.08	Less Than High School	1	11				No	No																									0	669.026	2
553	1999-2000	Male	16	Non-Hispanic Black	0.85	Less Than High School	2	4	33.78			No	No						115.5	184.5	0.6	3.4	15.6	1.7	358	5.41	6.1	61.9	4.3			5.7		154			47	470.543	469.829	2
554	1999-2000	Male	27	Mexican American	1.98	Less Than High School	1	10	28.54	Yes	No	No	No	No	No	No	No	No	98.9	176.2	0.4	2.1	15.4	2.2	281	4.97	4.9	97.2	4.6			4.9		158			31	2044.08	1964.9	1	0	248
555	1999-2000	Female	0	Non-Hispanic White			2	6																														0	1242.04	2
556	1999-2000	Male	11	Mexican American		Less Than High School	1	4	26.85				No						93	146.6	0.7	4.7	14.8	1.1	248	5.02	6.6							174			47	784.5	777.236	2
557	1999-2000	Male	16	Non-Hispanic Black	2.05	Less Than High School	2	4	27.91			No	No						87.9	174.1	0.5	2.6	16.2	2.8	312	5.56	6.1	61.9	4.4			5.6		201			43	527.614	485.317	2
558	1999-2000	Male	15	Non-Hispanic White	4.59	Less Than High School	2	6	30.68				No						117.4	180	0.6	4.5	15.6	2.4	250	5.59	7.6	61.9	4.5	89.1	48.76	4.9	253	187	110	2.84	27	3161.05	3091.69	2
559	1999-2000	Male	16	Other Hispanic	0.68	Less Than High School	2	7	25.24			No	No						84.8	165.1																		2518.04	2474.24	2
560	1999-2000	Female	66	Non-Hispanic White	1.19	High School Diploma (including GED)	1	11	41.48	Yes		Yes	No	No	No	Yes	No	Yes	113.9	149.5	0.7	4.4	14.6	3.9	328	4.65	9.3			97.4		5.1						7326.22	6420.32	1	1	42	1
561	1999-2000	Female	77	Non-Hispanic White	0.99	High School Diploma (including GED)	1	7	36.65	No	No	No	Yes	No	No	No	No	No	111.5	148.2	0.4	3	11.2	1.6	158	4.01	5.3	79.6	4.1			5.7		198			41	5519.06	4171.85	1	1	62	4
562	1999-2000	Male	35	Other Hispanic	1.62	Less Than High School	2	7		Yes	No	No	No	No	No	No	No	No			0.6	5.3	14.2	2.4	322	4.21	9.1	61.9	4.4	106.5	4.51	5.5	63	142	75	1.94	55	4065.82	3867.03	1	0	246
563	1999-2000	Male	23	Mexican American	0.84	Less Than High School	2	7	25.65	Yes	No	Yes	No	No	No	No	No	No	90.8	177.6	0.9	4.1	16.8	2.6	243	5.28	8	61.9	4.6	88.7	12.23	5.4	79	181	124	3.21	41	1442.16	1388.76	1	0	246
564	1999-2000	Female	17	Non-Hispanic Black	0.4	Less Than High School	1	9	37.58			No	No						107.6	162.4	0.7	4.3	11.7	2.5	292	4.26	7.6	61.9	4.3			5.5		227			45	767.861	749.593	2
565	1999-2000	Female	10	Mexican American	0.52	Less Than High School	1	12	23.23				No						82.8	150.9	0.6	4.9	15.2	3.6	431	5.32	9.3							160			43	747.307	732.006	2
566	1999-2000	Male	17	Non-Hispanic White	1.17	Less Than High School	2	12	18.08			No	No						71.2	173.3	0.7	4.1	15.3	1.9	209	5.17	6.9	61.9	4.8	104.5	14.1	5.2	119	159	86	2.22	49	4041.93	3819.95	2
567	1999-2000	Male	10	Mexican American		Less Than High School	2	10	24.43				No						81.1	141.2																		734.257	722.813	2
568	1999-2000	Female	63	Non-Hispanic White	5	More Than High School	2	3	27.05	No	No	No	No	No	No	No	No	No	97.4	163.3	0.3	3.5	14.4	1.9	288	4.88	5.9	61.9	4.4			5		239			92	4511.63	4512.75	1	0	249
569	1999-2000	Female	29	Mexican American	3.89	High School Diploma (including GED)	1	10	28.93	No	No	No	No	No	No	No	No	No	91.6	160.8	0.5	3.9	14.2	1.4	274	4.47	6.2	61.9	4.4	94.5	15.7	5.3	153	178	123	3.18	25	1658.88	1641.21	1	0	242
570	1999-2000	Male	51	Non-Hispanic White	3.2	High School Diploma (including GED)	1	12	37.5	Yes	Yes	Yes	No	No	No	No	No	No	122.5	174.2	0.7	7.8	14.3	4.9	280	4.99	14.2					5.3						6743.94	6410.19	1	1	229	5
571	1999-2000	Female	6	Mexican American	3.98	Less Than High School	2	6	14.26				No						51	108.2	0.5	3.9	11.2	3.7	374	3.84	8.4											655.542	653.147	2
572	1999-2000	Female	27	Non-Hispanic White	2.22	More Than High School	2	5	26.24	Yes	No	No	No	No	No	No	No	No	96.4	156.9			11.1		299	3.4	8.9	35.4	3.8			4.9		383			101	615.256	560.294	1	0	241
573	1999-2000	Male	3	Non-Hispanic White	5		2	5	17.35				No						48.5	99																		5087.96	4741.29	2
574	1999-2000	Female	4	Non-Hispanic Black			1	1	16.73				No						48.4	107.7	0.7	2.7	12.6	2.6	441	4.49	6.6							170			56	782.533	790.311	2
575	1999-2000	Female	2	Mexican American	1.73		2	6	18.5				No						56.7	92.7	0.3	2.5	12.5	3.4	339	4.6	6.5											403.818	397.226	2
576	1999-2000	Female	31	Mexican American		Less Than High School	1	12		No		No	No	No	No	No	No	No																				0	1589.4	1	0	240
577	1999-2000	Male	22	Non-Hispanic White	0.79	More Than High School	2	11	29.74	No	Yes	No	No	No	No	No	No	No	101.8	184.1	0.5	3.4	15.8	2.2	269	5.2	6.3	79.6	5.1			5		193			45	8530.18	7839.24	1	0	230
578	1999-2000	Female	46	Non-Hispanic White	5	More Than High School	1	12	22.45	Yes	No	No	No	No	No	No	No	No	80	165.9	0.6	4.5	10.2	1.6	469	4.24	6.8	53	4.7	90.6	11.24	5	120	192	116	3	52	11801.6	10722.7	1	0	241
579	1999-2000	Male	6	Non-Hispanic Black	1.07	Less Than High School	2	9	16.1				No						52.5	122.1																		959.152	872.844	2
580	1999-2000	Male	1	Non-Hispanic White	0		3	1					No																									0	2331.42	2
581	1999-2000	Female	48	Non-Hispanic White	0	More Than High School	1	9	19.13	No	No	No	No	No	No	No	No	No	72.7	167.4	0.5	4.2	13.3	1.5	268	4.41	6.4	53	4.6	91.1	4.66	5.1	75	150	88	2.28	47	8596.8	8027.01	1	0	230
582	1999-2000	Female	26	Non-Hispanic White	0.73	Less Than High School	1	12	27.13	No	No	No	No	No	No	No	No	No	90.3	170.1	0.6	8.4	13.5	2.1	238	4.36	11.3	35.4	4.2	85.6	5.49	4.8	91	164	95	2.46	51	662.903	649.603	1	0	242
583	1999-2000	Male	42	Non-Hispanic Black	1.78	Less Than High School	2	9	21.3	Yes	Yes	No	No	No	No	No	No	No	73.2	170.9	0.4	2.1	13.8	0.8	219	4.66	3.4	79.6	4.4	93.4	5.4	5.8	26	153	83	2.15	65	1400.1	1410.87	1	0	238
584	1999-2000	Male	20	Non-Hispanic White	0.24	More Than High School	1	11	25.5	No	No	No	No	No	No	No	No	No	83	175.9	0.6	2.8	16.7	1.9	262	5.01	5.4	70.7	5.2	88.2	7.35	4.8	139	225	149	3.85	48	10044.2	8870.53	1	0	230
585	1999-2000	Male	32	Non-Hispanic White	5	More Than High School	1	8	25.91	No	No	No	No	No	No	No	No	No	92.6	180.9	0.5	5.1	16	2.3	257	5.26	8.1	70.7	4.9			4.7		200			27	7432.28	7030.43	1	0	242
586	1999-2000	Female	32	Non-Hispanic White	5	More Than High School	1	5	32.95	No	No	No	No	No	No	No	No	No	107.1	168.9	0.4	7.2	11.4	1.5	265	3.87	9.1	35.4	3.9			4.6		248			37	10129.1	9765.31	1	0	235
587	1999-2000	Female	14	Mexican American	3.18	Less Than High School	1	10					No																									0	459.385	2
588	1999-2000	Male	39	Non-Hispanic Black	0.65	Less Than High School	1	2	27.74	No		No	No	No	No	No	No	No	97.6	177.4	1	4.5	15.3	3.1	235	5.26	8.7	79.6	4.6	90.5	13.52	5.4	83	152	95	2.46	40	4454.79	4136.27	1	0	232
589	1999-2000	Female	13	Non-Hispanic White	4.69	Less Than High School	2	8	18.83				No						69.8	166	0.4	3.3	14	1.8	218	4.53	5.6	53	4.6	100.1	15.52	5.7	75	158	92	2.38	51	2347.57	2257.88	2
590	1999-2000	Female	15	Non-Hispanic Black	0	Less Than High School	2	2	21.7				No						73.5	146.4	0.6	5.2	13.7	2.2	345	4.4	8.4	53	5.1	82	47.69	4.8	90	150	73	1.89	59	627.14	618.986	2
591	1999-2000	Female	18	Mexican American	3.84	High School Diploma (including GED)	1	5	22.55			No	No						81.1	160.8	0.4	4.5	13.7	2.1	392	5.03	7.1	53	4.4	81.7	6.64	5	66	260	193	4.99	54	653.865	651.323	1	0	234
592	1999-2000	Male	32	Non-Hispanic White	4.79	More Than High School	1	12	25.14	No	Yes	No	No	No	No	No	No	No	92.3	179.4	0.4	2.8	15.2	1.9	334	4.5	5.2	53	5.1	92.1	5.24	5.3	166	266	190	4.91	43	9769.02	9391.44	1	0	240
593	1999-2000	Male	35	Non-Hispanic White	1.4	High School Diploma (including GED)	1	1	36.96	Yes	Yes	No	No	No	No	No	No	No	129	182.5	1	4.3	15.4	2.4	307	6.05	8.4	79.6	4.1	95.3	18.32	5.9	189	176	100	2.59	38	8741.1	8567.69	1	0	232
594	1999-2000	Male	14	Non-Hispanic White	1.88	Less Than High School	1	6	22.45				No						76.5	173.8	0.7	5.8	15.4	2.1	346	5.07	8.9	79.6	4.7			4.8		171			37	3080.36	3038.92	2
595	1999-2000	Male	34	Non-Hispanic White	1.44	More Than High School	1	1	21.67	Yes	Yes	No	No	No	No	No	No	No	78.2	174.9	0.5	4.5	15	2	327	4.8	7.2	79.6	4.3			5.3		196			38	9544.76	8567.69	1	0	248
596	1999-2000	Female	30	Non-Hispanic White	3.59	More Than High School	2	12	27.76	Yes	No	No	No	No	No	No	No	No	86.4	175.8	0.6	5.1	13.9	2.7	247	4.45	8.6	61.9	4			5.3		152			55	8633.92	7825.74	1	0	243
597	1999-2000	Female	6	Non-Hispanic White	0.86	Less Than High School	1	5	19.33				No						59.3	122.9	0.6	5.1	14.8	2.9	338	4.81	8.8											5950.34	5632.73	2
598	1999-2000	Female	29	Non-Hispanic White	4.32	More Than High School	3	1	28.17	No	No	No	No	No	No	No	No	No	109.1	170	0.7	4.8	11.3	1.8	283	3.41	7.5					4.3						691.524	667.595	1	0	243
599	1999-2000	Male	13	Non-Hispanic White		Less Than High School	1	10	20.52				No						64.4	143.4	0.6	3.4	14.8	2.3	246	4.9	6.6	53	4.5			5.1		195			55	3312.81	3038.92	2
600	1999-2000	Male	15	Non-Hispanic Black	1.41	Less Than High School	2	7	35.16				No						116	174.7	1	5.3	11.8	5.5	351	5.6	12.2	61.9	4.3			6.1		208			54	650.959	612.067	2
601	1999-2000	Male	13	Other Hispanic	0.71	Less Than High School	2	9	15.86				No						59.9	147.5	0.4	2.2	13.7	1.5	352	4.69	4.4	26.5	4.6	82.4	3.41	5.2	63	188	129	3.34	46	2006.49	1962.46	2
602	1999-2000	Male	28	Mexican American	0.7	Less Than High School	1	6	27.42	Yes	No	No	No	No	No	No	No	No	102	172.3	0.8	6	14.4	1.7	312	4.76	8.6	44.2	4.4			5.3		151			41	1984.25	1820.37	1	0	229
603	1999-2000	Male	4	Non-Hispanic White	4.64		3	1					No																									0	3407.42	2
604	1999-2000	Female	12	Non-Hispanic Black	0.45	Less Than High School	2	5	19.55				No						62	153.4	0.4	1.7	13.5	2.7	258	4.86	5.1	35.4	4.4	93	12.15	5.4	171	152	84	2.17	34	557.328	557	2
605	1999-2000	Female	36	Non-Hispanic Black	0	More Than High School	1	8		No		No	No	No	No	No	No	No																				0	2966.69	1	0	242
606	1999-2000	Female	6	Non-Hispanic White	2.57	Less Than High School	2	10					No																									0	6291.5	2
607	1999-2000	Male	67	Non-Hispanic White	3.64	High School Diploma (including GED)	1	12		No		No	No	No	No	No	No	No																				0	5136.21	1	1	92	1
608	1999-2000	Female	14	Mexican American	4.32	Less Than High School	1	13	31.72				No						99.5	159.2	0.9	9.1	12.9	2.9	320	4.44	13.4	44.2	4.7			5.2		189			49	297.952	282.024	2
609	1999-2000	Male	8	Mexican American	0.48	Less Than High School	1	4	14.52				No						55	131.5	0.5	5.6	14.2	1.5	323	5.02	7.6							182			78	760.672	744.705	2
610	1999-2000	Female	40	Non-Hispanic White	5	More Than High School	1	8	18.43	Yes	No	No	No	No	No	No	No	No	69.5	172.9	0.5	5.4	12.3	1.9	258	3.8	7.9	35.4	4.3	91.4	5.58	4.9	89	161	78	2.02	65	9046.43	8557.73	1	0	239
611	1999-2000	Female	17	Non-Hispanic Black	2.7	Less Than High School	1	6	22.75			No	No						76.9	166.4																		829.869	825.169	2
612	1999-2000	Male	2	Mexican American	0.42		2	3	17.24				No						46.4	93.4	0.8	4.1	12.1	2.6	303	5.1	7.9											557.443	539.086	2
613	1999-2000	Male	69	Non-Hispanic White	0.93	Less Than High School	2	4	28.54	Yes	No	No	No	No	No	No	No	No	102	174	0.4	3.5	15.6	1.6	192	4.93	5.7	106.1	4.2			5.7		229			37	2387.54	2234.61	1	0	237
614	1999-2000	Female	66	Non-Hispanic White	2.14	High School Diploma (including GED)	1	5	36.72	No	No	Yes	Yes	No	No	No	Yes	No	120.5	169.1	0.7	4.2	14.3	2.3	258	4.52	7.4	61.9	4.4	144	13.37	6.1	142	214	135	3.49	51	5218.46	5219.76	1	1	190	9
615	1999-2000	Female	38	Non-Hispanic Black		High School Diploma (including GED)	1	8	38.36	No		No	No	No	No	No	No	No	116.6	171.1	0.7	3.5	12	3.1	370	4.64	7.6	44.2	4.5	83.8	56.81	5.4	130	185			48	3164.63	2966.69	1	0	242
616	1999-2000	Male	39	Non-Hispanic Black		High School Diploma (including GED)	1	6	28.97	No	No	No	No	No	No	No	No	No	95	178.8	0.5	2	13.2	2	158	4.51	4.6	88.4	4.6	89	5.96	5.4	52	120	46	1.19	64	3847.56	3528.17	1	0	229
617	1999-2000	Female	13	Mexican American	2.76	Less Than High School	1	10	18.54				No						67	150.5	0.5	4	14.8	2.2	344	4.89	6.8	35.4	4.7	94.9	17.75	5.2	175	221	135	3.49	51	460.795	459.385	2
618	1999-2000	Female	15	Non-Hispanic Black	3.11	Less Than High School	2	6	22.71				No						77.2	174.7	0.3	1.4	12.9	2.5	230	4.5	4.3	61.9	4.3	86.9	6	5.3	67	194	124	3.21	57	685.151	687.849	2
619	1999-2000	Female	11	Mexican American	0.48	Less Than High School	1	4	21.8				No						74.5	147.3	0.4	4.8	14.4	2.2	225	4.69	8.3							201			59	837.755	834.695	2
620	1999-2000	Female	62	Non-Hispanic Black	0.59	Less Than High School	2	11	25.11	No		Yes	No	No	No	No	No	No	97.2	166	0.4	1.8	13	1.9	233	4.32	4.4	88.4	4.4			6		204			56	1668.49	1547.77	1	1	25	10
621	1999-2000	Male	1	Mexican American	4.95		2	3					No								0.9	5.2	12.3	4.8	371	4.66	11.4											418.014	395.33	2
622	1999-2000	Female	82	Non-Hispanic White	3.38	More Than High School	1	1	21.63	No		Yes	No	No	No	No	No	No	73.4	160.6	0.4	3.3	13.9	1.4	190	4.39	5.4	44.2	4.5	78.1	7.37	5	123	175	84	2.17	66	2316.68	1833.6	1	0	232
623	1999-2000	Male	11	Mexican American		Less Than High School	2	13	20.4				No						73.3	153.7																		587.931	575.59	2
624	1999-2000	Female	9	Mexican American	0.66	Less Than High School	1	13	19.55				No						68.5	138.3	0.2	2.1	12.1	1.3	259	4.11	3.8						59	167	94	2.43	61	576.58	562.246	2
625	1999-2000	Female	7	Mexican American	1.6	Less Than High School	2	3	16.74				No						63.7	132.6	0.6	2.5	12.8	2.1	235	4.3	5.3						144	141	76	1.97	36	683.874	668.416	2
626	1999-2000	Male	66	Non-Hispanic Black	1.72	High School Diploma (including GED)	2	12	22.8	Yes	No	Yes	No	No	No	No	No	No	91	171.3	0.8	4.5	13.9	1.5	243	4.03	6.9	97.2	4			5.4		188			99	1019.84	974.104	1	0	242
627	1999-2000	Female	61	Mexican American	1.81	Less Than High School	1	12	22.27	No	No	Yes	No	No	No	No	No	No	84.5	152.8	0.6	4.8	13	3	243	4.39	8.9	35.4	5.1			5.4		368			57	364.115	354.877	1	0	242
628	1999-2000	Female	64	Non-Hispanic White	1.78	High School Diploma (including GED)	2	5	36.6	Yes		No	Yes	No	No	No	No	No	111	150.5	0.6	3.7	13	2.7	245	4.22	7.2	44.2	4.6			8.5		273			37	4119.3	3562.73	1	0	241
629	1999-2000	Female	10	Non-Hispanic White	2.4	Less Than High School	2	2	16.12				No						55.6	140.9	0.4	3.2	14.5	1.7	242	4.95	5.5						91	159	75	1.94	66	5297.13	5014.39	2
630	1999-2000	Female	11	Other Race - Including Multi-Racial	1.84	Less Than High School	2	8	18.66				No						61.8	153.2	0.5	2.2	13.3	2.9	277	4.68	5.9						105	158	89	2.3	48	1172.78	1137.2	2
631	1999-2000	Male	14	Mexican American	1.13	Less Than High School	2	6	26.39				No						87.6	148	0.6	5.4	13.6	2.3	325	4.86	8.4	44.2	4.5			5.2		209			59	298.412	276.892	2
632	1999-2000	Male	1	Other Hispanic	3.39		2	8					No																									621.355	614.58	2
633	1999-2000	Female	85	Non-Hispanic White		Less Than High School	1	5		No		Yes	Yes	No	No	No	No	No																				0	2104.55	1	1	37	5
634	1999-2000	Female	3	Non-Hispanic Black	1.48		1	8	15.6				No						51.5	101.6	0.4	2.3	11.4	3.6	280	4.09	6.8						101	169	110	2.84	38	968.416	902.779	2
635	1999-2000	Female	12	Non-Hispanic White	1.2	Less Than High School	1	1	17.92				No						73.5	157.4	0.7	7	14.8	1.9	400	4.89	9.8	26.5	4.8			5.2		157			44	2748.51	2684.51	2
636	1999-2000	Male	46	Non-Hispanic White	1.82	More Than High School	1	8	22.34	Yes	No	No	No	No	No	No	No	No	94.2	176.4	0.4	3.4	14.3	2.2	212	4.22	6.3	61.9	5			4.4		145			73	9045.87	8483.08	1	1	234	10
637	1999-2000	Male	7	Mexican American	0.15	Less Than High School	1	4	13.31				No						53.2	128	0.8	4.4	13.9	3.9	254	5.06	9.4							144			48	915.602	888.798	2
638	1999-2000	Male	15	Mexican American	0.62	Less Than High School	1	6	20.4				No						75.1	169.9	0.6	3.8	15	2.8	232	5.08	7.4	70.7	5.1			4.8		136			54	292.842	294.458	2
639	1999-2000	Female	32	Non-Hispanic White	1.26	More Than High School	2	1	27.66	No	No	No	No	No	No	No	No	No	92.7	160.1	0.5	5.6	13.9	1.5	242	4.4	7.8	61.9	5.1			4.9		184			49	9380.62	8926.49	1	0	237
640	1999-2000	Female	21	Mexican American	0.95	Less Than High School	2	2	28.99	No	No	No	No	No	No	No	No	No	97	137.1	0.5	5.8	11.3	1.8	453	3.7	8.2	17.7	3.8	90.4	38.75	5.1	315	192	62	1.6	67	183.028	163.583	1	0	246
641	1999-2000	Male	18	Mexican American	1.34	Less Than High School	1	4	18.26			No	No						79	177.6	1	5.1	14.4	1.3	12	5.63	7.8	61.9	5.2			4.9		173			39	382.295	324.389	1	0	247
642	1999-2000	Male	59	Non-Hispanic White	1.78	Less Than High School	1	11	26.65	Yes	No	No	No	Yes	Yes	Yes	No	No	103.1	172.6	0.2	3.6	14.7	3	221	4.71	7	88.4	4.8			5.7		256			49	8472.06	8342.54	1	1	85	1
643	1999-2000	Male	46	Non-Hispanic Black	2.51	More Than High School	1	8	24.05	Yes	No	No	No	No	No	No	No	No	90.6	178.1	0.4	6.1	14.9	1.6	256	5.54	8.4	61.9	4.7			5		186			72	2235.64	2180.26	1	0	242
644	1999-2000	Female	32	Non-Hispanic Black	2.02	More Than High School	2	13	36.21	No		No	No	No	No	No	No	No	100	171.9	0.4	3.9	10.4	1.4	251	4.53	5.9	44.2	4.4			5.1		180			52	3282.82	3221.43	1	0	244
645	1999-2000	Male	76	Non-Hispanic White	3.02	More Than High School	2	5	23.58	Yes	No	No	No	No	No	No	No	No	93.9	170.2	0.5	3	15.4	1.2	79	5.07	4.9	79.6	4.2	106.9	11.22	5.1	146	125	71	1.84	25	3892.69	3179.02	1	1	29	10
646	1999-2000	Female	45	Other Hispanic	4.52	High School Diploma (including GED)	1	6	33.2	Yes	No	No	No	No	No	No	No	No	108.3	165.2	0.5	4.5	16.2	2.9	233	5.89	8.2	35.4	4.4			5.6		165			32	12035.1	11209.5	1	0	229
647	1999-2000	Male	44	Non-Hispanic Black	1.95	More Than High School	1	7	29.63	Yes	No	No	No	No	No	No	No	No	101.2	173.4	0.6	1.9	15	3.1	231	5.34	6	79.6	4.5			5.3		150			34	3368.62	3291.39	1	0	245
648	1999-2000	Female	17	Non-Hispanic White	2.22	Less Than High School	1	9	24.03			No	No						78.5	161.8	0.6	4.8	13.5	1.8	257	4.31	7.3	53	4.6			5		144			62	3191.05	3013.88	2
649	1999-2000	Male	12	Mexican American	0.31	Less Than High School	1	4	18.01				No						71	164.8	0.3	2.3	15.1	1.6	269	5.39	4.4	35.4	5	102.8	21.4	5.2	61	125	71	1.84	41	334.365	329.036	2
650	1999-2000	Female	0	Mexican American			2	2																														249.971	231.466	2
651	1999-2000	Male	53	Non-Hispanic White	4	High School Diploma (including GED)	1	11		Yes		No	No	No	No	No	No	No																				0	8342.54	1	0	231
652	1999-2000	Female	54	Other Hispanic	0.61	Less Than High School	1	11	27.31	No		Yes	No	No	No	No	No	No	91.2	150.3	0.3	2.7	14.4	2.2	227	4.91	5.4			78.3		5.1						6317.26	5874.25	1	0	230
653	1999-2000	Female	16	Non-Hispanic White	5	Less Than High School	1	1	16.02			No	No						65.2	164	0.5	3.4	15	3	277	4.8	7	44.2	4.8	79.6	7.62	5.1	83	136	65	1.68	55	3164.47	3116.83	2
654	1999-2000	Female	67	Mexican American	0.73	Less Than High School	1	3	28.78	Yes		Yes	Yes	Yes	Yes	No	No	No	98	142.7	0.5	6.1	14.7	3.8	431	4.84	10.6	35.4	4.1			5.9	541	232			54	404.647	317.935	1	1	139	1
655	1999-2000	Male	69	Non-Hispanic White	2.56	High School Diploma (including GED)	2	10	35.92	No		No	Yes	No	Yes	No	No	Yes	121.7	175.4	0.7	6.2	14.2	1.9	242	4.41	9	88.4	4.5			8.8		252				6189.88	5355.7	1	1	175	5
656	1999-2000	Male	0	Mexican American	0.47		2	3																														217.378	214.801	2
657	1999-2000	Male	17	Non-Hispanic Black	2.65	Less Than High School	2	5	31.7			Yes	No						95.1	170	0.8	3.9	15.6	2.1	326	5.51	7.1	70.7	4.7			4.9		130			36	641.981	590.516	2
658	1999-2000	Female	37	Other Hispanic	2.69	More Than High School	1	2	25.05	No	No	No	No	No	No	No	No	No	83	160.6	0.7	3.3	11.6	2.7	294	4.06	6.8	53	4.4			5.2		190			51	12030.8	11448.4	1	0	232
659	1999-2000	Male	8	Non-Hispanic Black	0.26	Less Than High School	1	11	14.55				No						55.9	131.6	0.6	2.8	12.8	2.9	277	4.45	6.4						54	177	118	3.05	48	699.318	680.812	2
660	1999-2000	Male	85	Non-Hispanic White	1.76	More Than High School	1	3		No		No	No	No	No	No	No	No																				0	1853.82	1	1	47	2
661	1999-2000	Male	17	Mexican American	1.79	Less Than High School	1	4	20.34			No	No						73	175.3	0.5	3.6	17.3	1.7	229	5.09	5.9	61.9	4.9	86.3	10.47	4.8	77	131	61	1.58	55	336.162	331.715	2
662	1999-2000	Female	84	Non-Hispanic White	1.2	High School Diploma (including GED)	1	7		Yes		Yes	No	Yes	No	Yes	Yes	No																				0	1469.23	1	1	3	2
663	1999-2000	Male	4	Non-Hispanic Black	3.11		2	4					No																									0	732.45	2
664	1999-2000	Male	11	Mexican American	0.47	Less Than High School	1	10	26.56				No						93.7	159.9	1.2	5.2	13.5	1.8	327	5.05	8.4						161	216	143	3.7	41	729.574	708.216	2
665	1999-2000	Male	28	Non-Hispanic White	2.33	High School Diploma (including GED)	1	10	33.46	No	Yes	No	No	No	No	No	No	No	112.2	182.3	0.5	4.5	15.7	2.2	376	5.3	7.4	88.4	4.7			5.5		227			30	7382.36	7060.22	1	0	247
666	1999-2000	Female	67	Mexican American	2.06	More Than High School	1	12	37.1	No		No	No	No	No	No	Yes	No	123.3	159.6	0.4	3.9	13.4	1.5	358	4.35	6.1	70.7	4.2	108.1	23.51	5.4	335	234	136	3.52	31	384.115	399.967	1	0	241
667	1999-2000	Male	48	Mexican American	1.28	Less Than High School	1	11	24.3	Yes			No	No	No	No	No	No		173.1																		1310.85	1256.85	1	0	230
668	1999-2000	Male	24	Non-Hispanic Black	1.27	High School Diploma (including GED)	1	7	24.47	No	No	No	No	No	No	No	No	No	80	181.7	0.7	4.1	15.6	1.8	233	5.36	6.8	106.1	4.5	94.3	5.44	5.2	43	182	114	2.95	59	2535.11	2453.6	1	0	244
669	1999-2000	Female	21	Mexican American		Less Than High School	2	4	24.25	No		No	No	No	No	No	No	No		161.7	0.8	4	13.4	1.8	265	4.17	6.8	44.2	4.5			4.9		154			45	1654.26	1657.33	1	0	238
670	1999-2000	Male	0	Non-Hispanic White	0.3		2	1																														1425.63	1425.18	2
671	1999-2000	Female	82	Non-Hispanic White	2.4	High School Diploma (including GED)	1	1	27.33	No		Yes	No	No	No	No	No	No	103	154.8	0.6	3.6	13.1	2.5	213	4.35	6.9	44.2	4.3			6.5		232			55	2420.63	1833.6	1	1	66	6
672	1999-2000	Male	77	Non-Hispanic White	4.85	More Than High School	1	12		No		No	No	No	No	No	No	No																				0	3898.21	1	1	123	10
673	1999-2000	Female	13	Other Race - Including Multi-Racial	1.6	Less Than High School	1	11	21.8				No						79.8	155.2	0.8	5.9	13.6	3.2	294	4.78	10.6	26.5	4.5			4.9		128			57	3413.55	3131.93	2
674	1999-2000	Female	34	Non-Hispanic White	5	More Than High School	2	2	24.22	No	No	No	No	No	No	No	No	No	91.4	170.5	0.3	4	15.1	2.1	343	5.1	6.6	35.4	4.8	80.5	12.65	4.7	124	188	108	2.79	55	9827.08	9646.42	1	0	246
675	1999-2000	Female	45	Non-Hispanic Black	0.47	More Than High School	1	7	23.43	Yes	No	No	Yes	No	No	No	No	No	89	170	0.8	5.5	13.1	3	348	4.14	9.6	61.9	4	377.7	15.18	12.5	98	214	126	3.26	69	2017.06	2010.32	1	1	181	4
676	1999-2000	Female	29	Non-Hispanic White	5	More Than High School	3	1	22.46	No	No	No	No	No	No	No	No	No	85.1	168	0.4	4.7	12.1	1.4	192	3.59	6.6	26.5	3.9	77.6	3.34	4.4	68	182	94	2.43	74	5593.65	5234.9	1	0	242
677	1999-2000	Male	32	Other Hispanic	1.05	Less Than High School	1	2	26.51	Yes	No	No	No	No	No	No	No	No	91.5	161.8	0.6	3.1	15.4	1.4	317	5.09	5.4	53	4.7			5.3		320			27	13933.5	12563.1	1	0	232
678	1999-2000	Male	61	Non-Hispanic Black		High School Diploma (including GED)	1	7	31.94	Yes	No	Yes	No	No	No	No	No	No	109.3	180.1	0.8	4.8	15.6	2.9	268	4.9	8.6	97.2	4.3			6.9		240			34	807.474	804.156	1	0	245
679	1999-2000	Male	13	Non-Hispanic Black	4.31	Less Than High School	1	8	21.64				No						76	185.3	0.4	1.1	14.3	1.8	251	4.78	3.7	61.9	4.7	85	12.36	5.2	94	187	108	2.79	61	616.729	591.188	2
680	1999-2000	Male	1	Non-Hispanic Black	4.7		1	8					No																									0	643.715	2
681	1999-2000	Male	48	Mexican American	2.93	More Than High School	1	4	37.07	Yes	No	No	Yes	No	No	No	No	No	121.1	170.3	0.8	5.5	14.6	2.9	263	4.57	9.3	70.7	4.5			8.5		191			43	2769.85	2660.44	1	0	249
682	1999-2000	Male	16	Non-Hispanic White		Less Than High School	2	11	19.95			No	No						71.3	177	0.5	3.1	15.8	1.8	240	5.59	5.5	70.7	5			4.5		159			43	3506.42	3355.85	2
683	1999-2000	Male	81	Non-Hispanic White	2.71	More Than High School	2	10	26.92	No	No	No	No	No	No	No	Yes	No	95.3	168.7	0.4	2.4	13.8	1.4	179	4.24	4.4					4.9						1963.78	1618.24	1	1	85	10
684	1999-2000	Female	31	Non-Hispanic White	2.64	High School Diploma (including GED)	1	1	23.72	No	No	No	No	No	No	No	No	No	84	168.3	0.6	4.2	13.7	1.3	219	4.31	6.1	61.9	4.4	84.1	3.85	4.9	65	177	119	3.08	45	9151.66	8708.62	1	0	242
685	1999-2000	Male	75	Non-Hispanic White	2.17	Less Than High School	1	5	23.64	Yes	Yes	Yes	No	Yes	No	Yes	No	No	107	181.3	0.6	5.1	13.5	2.1	381	4.35	8.4	97.2	4.4	112.7	17.2	5.3	197	185	106	2.74	40	4718.36	3832.21	1	1	88	3
686	1999-2000	Male	39	Non-Hispanic White	5	More Than High School	2	2	23.9	Yes	No	Yes	No	No	No	No	No	No	91.5	176.2	0.4	3.3	15.6	1.6	201	5.45	5.5	61.9	4.7	85.7	10.48	5.1	139	228	163	4.22	37	8841.5	8036.72	1	0	246
687	1999-2000	Male	2	Non-Hispanic Black			2	9	14.92				No						47.4	101.6	0.7	3.2	13.4	4	328	4.7	8.2											483.679	441.865	2
688	1999-2000	Male	84	Non-Hispanic White		More Than High School	2	5		No		No	No	No	No	No	No	No																				0	1082.15	1	1	43	1
689	1999-2000	Male	21	Non-Hispanic White	1.46	More Than High School	1	9	18.9	No	No	No	No	No	No	No	No	No	76.5	179.8	1.6	2.1	15.7	1.3	215	5.08	5.2	79.6	4.5	91	5.68	4.4	54	120	71	1.84	39	7758.27	7375.76	1	0	230
690	1999-2000	Female	68	Mexican American	3.16	More Than High School	1	13	25.49	No	No	No	No	No	No	No	No	No	97.9	166.3	0.4	4.5	13.7	2	243	4.56	7	53	4.1	85	12.68	5.3	302	227	106	2.74	60	332.883	346.62	1	1	215	2
691	1999-2000	Female	4	Non-Hispanic White	2.46		1	1	16.08				No						54.4	109	0.4	5.6	12.4	3.6	347	4.28	9.9							190			38	4716	4394.67	2
692	1999-2000	Male	53	Non-Hispanic White	5	More Than High School	2	6	42.21	No	No	No	No	No	No	No	No	No	132.6	179.1	0.4	3.5	14.6	2.2	263	5.02	6.4	70.7	4	107.8	16.18	5.1	137	173	107	2.77	39	6819.45	6520.61	1	0	232
693	1999-2000	Male	3	Non-Hispanic Black	0.71		1	7	14.66				No						47.6	103.5	0.6	2.5	11.6	2.3	441	4.75	6						67	129	61	1.58	55	847.288	855.709	2
694	1999-2000	Male	2	Mexican American	0.61		1	13					No								1.1	1.9	8.9	7.9	661	5.44	11.8											467.727	452.324	2
695	1999-2000	Male	59	Mexican American	1.21	High School Diploma (including GED)	1	12	26.1	Yes	Yes	No	Yes	No	No	No	No	No	95.4	168.6	0.4	3.4	14.3	1.8	263	4.1	6.1	70.7	4.8	166.1	18.38	7.1	239	202	96	2.48	58	1167.77	1119.67	1	0	237
696	1999-2000	Female	12	Mexican American	0.96	Less Than High School	2	3	19.62				No						66	151.5	0.5	6.8	14.3	2	253	4.78	9.4	35.4	4.8			5.1		181			66	231.203	224.125	2
697	1999-2000	Male	39	Non-Hispanic White	4.64	More Than High School	1	8		No		No	No	No	No	No	No	No																				0	9018.19	1	0	240
698	1999-2000	Female	52	Mexican American	3.42	More Than High School	2	2	26.55	No	No	No	No	Yes	Yes	No	No	Yes	88.4	153.8	0.6	5.6	14.1	1.8	326	5.32	8.1	44.2	4.8	110	17.39	5.2	310	233	129	3.34	42	966.358	879.461	1	0	245
699	1999-2000	Female	15	Non-Hispanic Black	4.99	Less Than High School	1	7	19.59				No						66	168.3	0.6	3.2	13.7	2.7	273	4.65	6.6	61.9	4.7			5.4		209			52	501.154	495.816	2
700	1999-2000	Male	7	Non-Hispanic White	1.24	Less Than High School	1	11	21.09				No						62.7	129.2	0.9	6.5	14.1	1.6	278	5.09	9.1						81	179	112	2.9	51	16354.6	15071.1	2
701	1999-2000	Female	32	Non-Hispanic Black		More Than High School	2	8	38.56	Yes	Yes	No	Yes	No	No	No	No	No	126.5	174.2	0.6	3.1	12.9	4.2	294	4.11	8.2	35.4	4.3	224.4	25.61	9.1	275	199	112	2.9	32	3037.3	2932.88	1	0	248
702	1999-2000	Male	5	Mexican American			2	2	15.66				No						48.7	105.4	0.6	2.8	13	2.8	286	4.37	6.3						39				61	796.253	789.074	2
703	1999-2000	Female	33	Other Hispanic	2.11	Less Than High School	2	7	31.69	No	No	No	No	No	No	No	No	No	93.1	158.2	0.4	3.8	13.4	1.5	209	4.36	5.9	44.2	3.7	88.4	8.15	4.9	73	145	71	1.84	60	6910.98	6886.12	1	0	246
704	1999-2000	Male	7	Non-Hispanic Black	1.9	Less Than High School	2	9	21.17				No						65	121.4	0.5	1.4	12.3	3.9	440	4.35	6.3							181			40	636.657	635.426	2
705	1999-2000	Male	85	Non-Hispanic White	2.04	Less Than High School	2	1	28	Yes	Yes	Yes	Borderline	No	No	No	No	No	102.1	153.3	0.9	4	15.9	2.3	238	4.75	7.3	168	4.2			5.7		195			37	1663.69	1357.34	1	1	53	1
706	1999-2000	Male	14	Mexican American	0.64	Less Than High School	1	4	23.51				No						91	168.8	0.8	8.2	15.2	3.2	514	5.38	12.4	44.2	4.6			5.3		165			49	351.22	337.006	2
707	1999-2000	Female	13	Non-Hispanic Black	2.51	Less Than High School	2	12	21.97				No						74.5	156.5	0.9	8.3	12	3.4	371	4.66	12.8	44.2	4.4			5.5		180			65	532.212	520.9	2
708	1999-2000	Female	26	Mexican American	0.4	Less Than High School	2	13	34.67	No		No	No	No	No	No	No	No	99.1	145.9	0.6	3.8	14.1	2.8	326	4.78	7.6	35.4	4.6	86	13.29	5.2	98	157	104	2.69	33	1314.7	1287.31	1	0	244
709	1999-2000	Male	4	Other Hispanic	1.32		1	2	17.08				No						54.5	107.4	0.5	3.4	12.6	3.1	385	4.88	7.6											1594.26	1549.04	2
710	1999-2000	Male	15	Mexican American	1.23	Less Than High School	2	3	47.74				No						132.1	165.3	0.5	8.2	15.6	2.5	393	4.85	11.4	53	5			5.4		246			56	280.388	283.365	2
711	1999-2000	Female	14	Mexican American	1.92	Less Than High School	1	3	20.33				No						69.9	161.9	0.5	3.6	13.9	1.5	303	4.44	5.7	35.4	4.5	85.2	5.8	4.8	82	152	89	2.3	47	293.376	292.479	2
712	1999-2000	Female	17	Other Race - Including Multi-Racial	0.58	Less Than High School	1	11	20.59			No	No						72.2	156	0.4	2.4	12.5	2.2	309	3.8	5.1	44.2	4.4			5		233			59	755.287	691.204	2
713	1999-2000	Female	31	Non-Hispanic White	3.23	More Than High School	1	1	31.44	No	No	No	No	No	No	No	No	No	97.1	160.5	0.9	8.8	13.2	2.1	206	4.18	11.9	26.5	3.8	88.8	10.26	4.7	167	170	101	2.61	36	689.863	656.466	1	0	232
714	1999-2000	Male	47	Non-Hispanic White	3.53	More Than High School	2	1	19.63	Yes	No	No	No	No	No	No	Yes	No	81.5	178.7	0.6	3	15.5	1.8	213	4.78	5.7	70.7	4.6	90.6	2.57	5.4	94	193	134	3.47	40	10114.5	9713.3	1	0	236
715	1999-2000	Female	13	Mexican American		Less Than High School	1	3	24.16				No						79	157.2	0.7	2.7	14.5	4.1	262	4.79	7.5	26.5	4.7	85.4	18.36	5.3	164	201	132	3.41	37	301.529	283.975	2
716	1999-2000	Female	41	Mexican American		Less Than High School	1	13	44.15	No		Yes	No	No	No	No	No	No		157.2	0.6	4.5	12.7	1.9	305	4.05	7.2	26.5	4.1			5.3		152			52	703.527	703.462	1	0	245
717	1999-2000	Male	17	Mexican American	0.46	Less Than High School	1	4	23.06			No	No						85	181.3	0.6	3.2	15.4	1	248	4.95	5.1	53	5	101.6	6.29	5	110	133	67	1.73	44	341.472	324.389	2
718	1999-2000	Male	3	Mexican American	0.36		1	13	16.21				No						51.2	100.9	0.7	3.5	12.2	3.4	344	4.43	7.9							128			50	797.199	759.105	2
719	1999-2000	Female	23	Mexican American	1.27	Less Than High School	1	13	35.26	No	No	No	No	No	No	No	No	No	118.7	157.8			12.6		287	4.35	11.9	35.4	3.6	74.5	22.25	5	303	343	206	5.33	76	165.181	147.632	1	0	245
720	1999-2000	Male	16	Non-Hispanic Black		Less Than High School	2	9	25.52			No	No						90.3	179.7	0.7	6	16.3	1.4	236	5.31	9	79.6	4.4			5.3		164			43	391.1	388.269	2
721	1999-2000	Female	6	Mexican American	1.4	Less Than High School	1	4	16.83				No						57.5	119.9	0.3	3.3	13.7	4.1	347	4.96	8							163			52	853.998	834.695	2
722	1999-2000	Female	19	Non-Hispanic White	2.4	Less Than High School	1	11	22.91			Yes	No						83.2	162.5	0.5	5.4	13.1	1.8	237	4.27	7.9	35.4	4.2	85.2	6.33	4.9	114	209	117	3.03	69	752.171	691.204	1	0	231
723	1999-2000	Female	32	Non-Hispanic Black		High School Diploma (including GED)	2	4	43.71	No		Yes	No	No	No	No	No	No	127	161	0.6	4.1	13.2	2	336	4.36	6.9	70.7	3.9	90.9	29.11	5.5	89	264			66	2259.76	2268.1	1	0	237
724	1999-2000	Male	6	Non-Hispanic White	2.2	Less Than High School	2	6	16.07				No						57.2	128.4	0.7	2.6	12.6	2.7	241	4.11	6.1							142			56	617.815	608.186	2
725	1999-2000	Female	13	Non-Hispanic Black	0.45	Less Than High School	2	10	37.73				No						122.4	168.4																		764.095	700.425	2
726	1999-2000	Male	6	Mexican American	1.72	Less Than High School	1	12	13.34				No						52.8	116.8	0.5	2.9	11.8	2.2	254	4.24	6.6							157			60	690.772	693.19	2
727	1999-2000	Male	32	Mexican American	1.76	More Than High School	1	13	26.03	Yes	Yes	No	No	No	No	No	No	No	95	176.4	0.4	1.8	14.5	1.7	302	5.11	4.2	70.7	4.8	107.9	11.62	5.3	89	226	152	3.93	56	1604	1564.98	1	0	236
728	1999-2000	Female	51	Non-Hispanic White	4	High School Diploma (including GED)	2	6	27.69	Yes	No	No	No	No	No	No	No	No	100	165.9	0.5	3.1	14.5	1.3	248	4.53	5.1	44.2	4.3	88.8	5.58	5.1	65	206	123	3.18	70	7607.87	7152.17	1	1	33	2
729	1999-2000	Male	68	Non-Hispanic White	1.1	Less Than High School	2	3	27.29	No	No	Yes	No	No	No	No	No	No	101.7	181.8	0.9	3.6	14.1	1.2	155	4.07	5.9	79.6	4.5	88.9	8.49	5.6	55	156	106	2.74	39	4749.69	4529.15	1	1	197	5
730	1999-2000	Female	4	Non-Hispanic White			1	1	14.52				No						47	102.3	0.6	3.6	12.1	2.2	247	4.35	6.9							188			57	4200.69	4205.05	2
731	1999-2000	Female	62	Mexican American	4.59	Less Than High School	1	4	28.86	No		No	No	No	No	No	No	No	99	166.4	0.5	2.9	14.8	3.5	220	4.77	7.1	44.2	4.3			7.3		155			41	571.4	496.132	1	0	247
732	1999-2000	Female	18	Mexican American	1.31	Less Than High School	1	3	19.94			No	No						72.5	158.2	0.5	4	15	2.7	277	4.64	7.8	35.4	4.8			4.5		167			59	354.05	350.024	1	0	239
733	1999-2000	Male	15	Mexican American	0	Less Than High School	2	5	23.16				No						82.6	167.4																		270.07	265.766	2
734	1999-2000	Female	51	Mexican American	2.89	Less Than High School	2	2	26.97	No	No	No	No	No	No	No	No	No	79.2	153.8	0.4	4.6	14.1	2	321	4.74	7.1	44.2	4.9			5.3		256			79	927.447	914.802	1	0	246
735	1999-2000	Male	8	Non-Hispanic White	3.97	Less Than High School	1	10	19.43				No						69.8	134.4	0.6	2	12.5	1.9	195	4.13	4.8							145			38	5294.11	5009.11	2
736	1999-2000	Female	85	Non-Hispanic White		High School Diploma (including GED)	1	1		No		Yes	No	No	Yes	No	No	No																				0	1833.6	1	1	43	1
737	1999-2000	Female	22	Non-Hispanic Black	0.94	More Than High School	2	4	22.4	No	No	No	No	No	No	No	No	No	76.3	162.3	0.5	4	13.2	2	222	4.36	6.8	61.9	4.5			5.3		248			68	2685.94	2635.71	1	0	237
738	1999-2000	Male	16	Non-Hispanic Black	2.35	Less Than High School	1	7	26.31			No	No						84.4	177.3	0.4	2.4	13.5	2.5	277	5.05	5.6	53	4.6			5.4		162			47	530.703	504.431	2
739	1999-2000	Male	4	Other Hispanic	0.58		1	2	15.54				No						50.2	109.1	0.7	1.8	11.9	4.3	296	4.4	7.6							158			53	1497.97	1342.54	2
740	1999-2000	Male	14	Non-Hispanic Black	1.3	Less Than High School	1	1	20.31				No						71	164.4																		522.021	520.218	2
741	1999-2000	Female	80	Non-Hispanic White	2.1	Less Than High School	2	6	39.16	Yes	No	Yes	No	No	No	No	No	No	133.1	163.9	0.6	6	13.2	1.8	295	4.22	8.5	44.2	4.2			4.9		168			59	2533.24	1749.59	1	1	218	1
742	1999-2000	Male	15	Non-Hispanic Black	1.07	Less Than High School	1	7	27.02				No						84.4	175.9	0.4	1.6	13.4	2.1	291	5.71	4.4	70.7	4.5	91.4	8.19	5.3	130	107	41	1.06	40	554.554	552.639	2
743	1999-2000	Female	11	Non-Hispanic White	4.32	Less Than High School	1	5	13.79				No						59.5	151.4																		5669.15	5366.55	2
744	1999-2000	Female	14	Non-Hispanic White	5	Less Than High School	3	1	21.01				No						71.3	164	0.6	5.5	14.4	2.6	255	4.67	9	44.2	5.2			4.6		168			67	2207.13	2122.82	2
745	1999-2000	Female	7	Non-Hispanic White	5	Less Than High School	1	5	15.48				No						55.7	127.6	0.4	1.5	13.4	2.4	283	4.77	4.7						61	168	90	2.33	66	5470.89	5247.22	2
746	1999-2000	Female	16	Other Hispanic	0.71	Less Than High School	2	9	18			No	No						61	156.7	0.8	5.2	12.3	1.9	321	4.43	8.4	44.2	4.5	85.2	6.77	5.1	57	175	117	3.03	46	2029.21	1922.34	2
747	1999-2000	Female	24	Other Hispanic	2.01	More Than High School	2	9	22.12	No	No	No	No	No	No	No	No	No	75.1	158.1	0.7	3.6	13.6	2.1	245	4.33	6.4	61.9	4.3			4.8		190			70	2132.94	2108.65	1	0	239
748	1999-2000	Male	5	Mexican American	2.12		2	13	16.69				No						55.9	120.4	0.5	2.3	11.9	1.9	226	4.32	4.8							181			68	713.416	631.164	2
749	1999-2000	Female	18	Other Race - Including Multi-Racial	0.12	More Than High School	1	6	25.4			No	No						77.6	156.6	0.8	6.1	13.5	2.2	253	4.36	9.4	44.2	4.8			5.2		150			48	4025.39	3621.91	1	0	229
750	1999-2000	Female	1	Mexican American	1.84		2	2					No																									507.707	510.978	2
751	1999-2000	Male	18	Non-Hispanic White	4	High School Diploma (including GED)	2	12	21.68			No	No						80.1	180.6	0.5	3.7	16.7	1.5	217	5.45	5.8	88.4	5.1	97.7	6.89	4.7	114	202	135	3.49	44	2890.22	2649.64	1	0	237
752	1999-2000	Male	13	Non-Hispanic Black	2.12	Less Than High School	2	12	18.94				No						66.1	156.2	0.6	2.6	12.3	3.7	306	4.27	7.5	44.2	4.8			4.7		185			71	604.267	591.203	2
753	1999-2000	Male	20	Mexican American	0.83	Less Than High School	1	12	22.41	Yes	No		No	No	No	No	No	No	85	167.8	0.5	2.5	16.7	1.7	427	5.18	4.9	79.6	5.5	68.1	24.18	4.8	55	199	113	2.92	75	2018.64	1910.07	1	1	119	10
754	1999-2000	Female	30	Non-Hispanic Black		Less Than High School	2	7	18.28	Yes	Yes	No	No	No	No	No	No	No	66.7	150.3	0.4	1.6	13.1	1.2	290	4.06	3.2	44.2	4.2	81.2	7.15	5.1	34	182			36	2796.59	2703.43	1	1	104	10
755	1999-2000	Female	0	Non-Hispanic Black	0.58		1	2																														747.635	739.094	2
756	1999-2000	Male	1	Mexican American	1.45		1	12					No								0.4	2.9	12.4	5	562	4.55	8.6											507.024	455.565	2
757	1999-2000	Male	29	Non-Hispanic White	1.02	High School Diploma (including GED)	2	1	25.56	Yes	No	No	No	No	No	No	No	No	91.3	173.1	0.7	5	16.5	2.3	288	5.22	8.2	70.7	4.7	104.9	5.12	4.8	110	214	139	3.59	53	7906.63	7266.2	1	0	237
758	1999-2000	Male	4	Mexican American			1	13	16.49				No						57.8	106.2																		706.559	672.796	2
759	1999-2000	Male	6	Non-Hispanic Black		Less Than High School	1	1	13.93				No						49.4	117.1	0.8	3.2	11.6	2.1	258	4.31	6.3							140			52	816.234	814.656	2
760	1999-2000	Male	10	Non-Hispanic Black		Less Than High School	1	8	27.62				No						96.7	155.4	0.8	3.6	13.7	1.4	323	5.5	7.3						80	167	105	2.72	46	989.661	955.87	2
761	1999-2000	Female	67	Non-Hispanic White		High School Diploma (including GED)	2	11	23.15	No		No	No	No	No	No	Yes	No	89.5	167.7	0.6	4.6	14.9	1.1	346	5.14	6.4	53	4.7	99.3	17.35	5.2	116	297	208	5.38	66	5227.69	5004.43	1	1	142	2
762	1999-2000	Female	4	Non-Hispanic White	2.51		1	1	14.17				No						49.2	104.6	0.9	5.4	13.1	4.4	337	4.15	11.1							178			52	4393.49	4205.05	2
763	1999-2000	Male	1	Mexican American	0.78		2	13					No								0.4	1.8	12.1	3.2	385	4.51	5.6											326.068	324.254	2
764	1999-2000	Male	39	Non-Hispanic White		High School Diploma (including GED)	3	1	37.18	No	No	No	No	No	No	No	No	No	115.5	168.3	0.7	6.8	14.6	2.6	298	4.87	10.4	70.7	4.8			5.4		209			35	7437.18	6749.34	1	0	243
765	1999-2000	Female	36	Mexican American	0.69	More Than High School	1	12	29.07	No	No	No	No	No	No	No	No	No	91.6	158.8	0.5	4.9	13.6	2	329	4.38	7.5	35.4	4.4			5.1		155			49	1950.57	1743.34	1	0	239
766	1999-2000	Female	12	Non-Hispanic Black	1.33	Less Than High School	1	11	25.4				No						76.3	159.6	0.5	4.9	13.6	3.1	400	4.6	8.7	44.2	4.7			5.1		189			56	551.028	553.198	2
767	1999-2000	Female	10	Non-Hispanic Black		Less Than High School	3	1	16.5				No						56.1	147.3	0.8	2.8	12.4	2.9	278	4.11	6.6							220			64	630.309	615.44	2
768	1999-2000	Female	27	Non-Hispanic White		High School Diploma (including GED)	2	11	22.13	Yes	No	No	No	No	No	No	No	No	88.1	170.2	1.1	7.3	11.4	2.8	155	3.41	11.3	35.4	3.5			4.7		190			56	683.917	640.054	1	0	230
769	1999-2000	Female	0	Non-Hispanic Black	0.8		1	7																														0	439.506	2
770	1999-2000	Male	27	Mexican American	0.87	Less Than High School	2	2	29.61	Yes	No	No	No	No	No	No	No	No	95.2	159.8	0.4	3.6	16.4	2.9	399	5.46	7.2	70.7	5.2			5.3		174			37	2005.31	1956.52	1	0	246
771	1999-2000	Male	11	Non-Hispanic Black		Less Than High School	2	5	16.07				No						56.5	154.6	0.6	4.2	14.5	2.4	336	5.15	7.7						59	212	143	3.7	57	1007.46	979.829	2
772	1999-2000	Male	8	Other Hispanic	0.84	Less Than High School	3	1	17.44				No						58.9	130.5	0.8	3.9	12.9	4.2	458	4.57	9.5							140			35	2775.38	2662.79	2
773	1999-2000	Female	19	Non-Hispanic Black		More Than High School	1	5	34.62			No	No						108.7	163.2	0.8	2.8	11.9	2.6	274	4.51	6.3	53	4.2	87.6	9.25	5.1	62	166	102	2.64	52	823.107	811.198	1	0	235
774	1999-2000	Female	14	Non-Hispanic White	4.18	Less Than High School	1	11	19.41				No						72.1	165.7	0.8	4.2	12.6	2.4	206	4.35	7.6	44.2	5	91.1	11.66	5.3	105	149	77	1.99	51	3502.14	3213.21	2
775	1999-2000	Female	0	Mexican American	1.2		1	13																														189.087	179.291	2
776	1999-2000	Male	45	Non-Hispanic White	3.88	More Than High School	2	8	28.5	No	No	No	No	No	No	No	No	No	98.3	178.1	0.5	3.2	14.6	0.8	206	4.86	4.6	97.2	4.7			5.2		216			32	9043.9	8332.43	1	0	244
777	1999-2000	Male	12	Mexican American		Less Than High School	2	6	15.67				No						60.4	140.9	0.5	3.4	12.2	2.5	372	4.1	6.6	17.7	4.4	80.2	2.96	5.1	48	150	99	2.56	41	256.827	257.47	2
778	1999-2000	Female	40	Non-Hispanic White	2.17	More Than High School	2	1	26.23	No	No	Yes	No	No	No	No	No	No	95.7	167.5	0.4	5	14	1.1	270	4.59	6.7	61.9	4.4	99.4	8.05	5.4	40	197	131	3.39	58	8797.71	8519.25	1	0	237
779	1999-2000	Female	32	Non-Hispanic White	3.71	More Than High School	1	6	21.74	No	No	No	No	No	No	No	No	No	91.8	158.2	0.6	7.4	11	2.4	360	3.93	10.7	35.4	3.7	74.6	4.73	4.7	231	293	177	4.58	70	539.188	513.085	1	0	229
780	1999-2000	Male	17	Mexican American	1.79	Less Than High School	1	10	27.81			No	No						92	169.5	0.5	4.6	16.3	3.7	322	5.85	10.3	61.9	4.7	93.6	17.81	5.2	83	149	93	2.4	39	326.512	310.177	2
781	1999-2000	Female	43	Non-Hispanic Black	2.09	High School Diploma (including GED)	2	11	32.48	No	No	Yes	No	No	No	No	No	No	99.2	158.2	0.2	4.9	12.1	1.2	332	3.88	6.4	88.4	4.6	115.1	24.89	5.3					45	3264.1	3132.92	1	0	231
782	1999-2000	Female	61	Mexican American	5	Less Than High School	1	3	32.4	Yes		Yes	No	No	No	No	No	No	105.4	161.6	0.4	3.8	14.3	2.1	171	4.68	6.4	61.9	4.4			5.5		179			48	402.398	403.454	1	0	238
783	1999-2000	Male	44	Non-Hispanic White		High School Diploma (including GED)	1	5	29.11	Yes		Yes	No	No	No	No	No	No	110.2	183.1	0.8	6.5	15.4	3.2	269	4.93	10.8	61.9	4.4	98.9	11.04	5.1	296	251			36	11192.3	10923.6	1	0	231
784	1999-2000	Male	33	Mexican American	2.25	Less Than High School	1	13	32.31	Yes	Yes		No	No	No	No	No	No	100.2	166.8	0.8	8.1	16.2	1.7	309	4.92	10.9	53	4.9	105.9	19.5	5.5	199	234	149	3.85	45	1978.47	1765.74	1	0	236
785	1999-2000	Female	31	Non-Hispanic White	2.58	More Than High School	2	7	28.54	No	No	No	No	No	No	No	No	No	103	161.9	0.6	7.9	12.4	1.3	181	3.76	10	35.4	3.7			4.9		261			52	7236.44	6886.12	1	0	246
786	1999-2000	Male	5	Other Race - Including Multi-Racial			2	8					No																									0	1140.95	2
787	1999-2000	Female	79	Non-Hispanic Black	0.9	Less Than High School	2	5	28.33	No		Yes	Yes	No	No	No	No	No	95.7	172.2	0.4	2.9	11.6	1.5	192	4.61	5.1	168	4.3	234.1	94.92	8.2	120	180			75	1206.91	1146.15	1	1	51	1
788	1999-2000	Male	80	Non-Hispanic White	2.87	More Than High School	1	7	30.73	Yes	No	No	No	No	No	No	No	No	109.2	171.8	0.8	4.8	15.7	1.6	221	4.65	7.5	97.2	4.5	112.8	7.64	5.3	104	204	132	3.41	52	1364.93	1124.77	1	1	15	1
789	1999-2000	Female	65	Non-Hispanic White	5	High School Diploma (including GED)	1	7	20.59	No	No	No	No	No	No	No	No	No	82.5	174.1	0.7	3.9	12.6	1.6	218	3.91	6.3	44.2	4.3			4.9		154			58	4225.54	3703.05	1	1	175	10
790	1999-2000	Female	16	Other Hispanic	0.7	Less Than High School	2	4	30.47			No	No						91.2	157.2	0.5	3.3	12.6	2.3	284	4.34	6.3	44.2	4.1			5.1		135			43	588.218	574.224	2
791	1999-2000	Female	12	Non-Hispanic White	3.59	Less Than High School	1	9	16.54				No						63.2	163.3	0.3	1.7	13.3	1.9	212	4.72	4.1	53	4.3	100.2	12.58	5.6	88	185	86	2.22	82	644.834	622.714	2
792	1999-2000	Female	82	Non-Hispanic White		Less Than High School	2	6	18.47	Yes	No	No	No	No	No	No	No	No	68.5	156.6	0.7	5	13.5	1.3	231	4.29	7.1	44.2	4.4	90	6.6	5.2	101	238	125	3.23	93	2212.93	1634.36	1	1	133	10
793	1999-2000	Female	28	Non-Hispanic Black	1.83	High School Diploma (including GED)	2	8	38.13	No	No	No	No	No	No	No	No	No	105.2	166.9	0.9	8.4	12.4	3.8	310	5.07	13.5	53	4.5	94.4	12.8	5.4	76	275	198	5.12	62	3255.03	3153.69	1	0	245
794	1999-2000	Male	19	Mexican American	1.2	More Than High School	1	12	25.56			No	No						80.7	172.2	0.5	5.3	16.5	1.9	256	5.07	8.1	79.6	5.2			4.6		165			43	335.423	311.135	1	0	242
795	1999-2000	Female	12	Other Hispanic	0.62	Less Than High School	2	7	17.06				No						60.3	151	0.8	5.4	14.6	2.9	284	4.99	9.3	35.4	4.5			5.3		145			64	378.193	379.682	2
796	1999-2000	Male	11	Non-Hispanic Black	3.67	Less Than High School	2	13	14.87				No						57.6	141.1	0.3	1.6	13	1.9	205	4.49	4.1						66	178	108	2.79	57	947.148	922.084	2
797	1999-2000	Male	5	Mexican American			1	3	18.63				No						63.4	116.3	0.7	4.8	14.1	3.1	290	4.99	8.9						59	177	95	2.46	71	1090.92	1046.34	2
798	1999-2000	Female	15	Mexican American	0.63	Less Than High School	2	2	22.05				No						79.3	160.5	0.3	3.5	13.2	2	370	4.32	5.9	35.4	4.7	83.3	15.02	4.7	72	162	89	2.3	59	260.814	246.872	2
799	1999-2000	Female	85	Other Hispanic		Don't know	2	7		Don't know		No	No	Yes	No	Don't know	Don't know	No																				0	1449.88	1	1	81	1
800	1999-2000	Female	70	Non-Hispanic White	3.55	More Than High School	1	11	31.97	No	Yes	Yes	Yes	No	No	No	No	No	108.5	162.1	0.4	5.1	13.6	2.5	244	4.56	8.4	61.9	4.4			7.3		228			59	6474.63	5266.93	1	1	137	1
801	1999-2000	Male	0	Non-Hispanic White	2.99		2	11																														1689.36	1575.86	2
802	1999-2000	Female	0	Non-Hispanic Black	0.01		2	7																														461.8	456.525	2
803	1999-2000	Male	41	Mexican American	0.48	Less Than High School	1	12	25.8	Yes	Yes	Yes	No	No	No	No	No	No	96.4	174.1	0.7	4.4	16.6	1.8	231	4.81	7	61.9	4.3	101.9	16.55	5.5	118	177			47	1004.74	965.731	1	0	245
804	1999-2000	Male	50	Other Hispanic	4.04	More Than High School	3	1	26.46	Yes	No	Yes	No	No	No	No	No	No	98.6	169.7	0.4	4.6	15.6	1.5	241	5.4	7.3	70.7	4.7	112.7	11.47	5.6	106	237	164	4.24	52	5640.61	5393.43	1	0	241
805	1999-2000	Male	16	Mexican American	0.67	Less Than High School	1	13	24.37			No	No						83.4	184	0.6	9.2	15.6	2	333	5.34	12.1	53	4.8			5.1		138			52	230.651	227.599	2
806	1999-2000	Male	3	Non-Hispanic White	1		1	9	17.61				No						51	103.6	0.7	4	13.6	2.2	288	4.83	7.4							193			39	2396.13	2378.64	2
807	1999-2000	Female	77	Other Race - Including Multi-Racial	2.87	High School Diploma (including GED)	2	9	23.47	Yes	Yes	Yes	No	No	No	No	No	No	85.1	161.1	0.3	3.3	12.9	3.3	322	4.26	7.1	97.2	4.2	91.1	7.79	6.1	242	187	103	2.66	35	860.751	882.208	1	1	212	3
808	1999-2000	Female	2	Non-Hispanic Black	0.82		2	1	13.32				No						42.6	84	1	3.9	11.3	4	483	4.89	9.4											597.238	582.751	2
809	1999-2000	Female	30	Non-Hispanic White	5	More Than High School	1	8	20.55	No	No	No	No	No	No	No	No	No	83	167	0.7	5.9	12.2	1.5	217	3.7	8.2	35.4	4.4	78.1	5.16	4.7	142	257	137	3.54	92	598.776	569.789	1	0	242
810	1999-2000	Female	3	Non-Hispanic White	4.42		1	7	14.81				No						46	102.3	0.8	3.7	12.5	3.2	287	4.8	7.9							210			57	3770.19	3521.37	2
811	1999-2000	Female	35	Mexican American	0.74	High School Diploma (including GED)	1	5	23.05	No	No	No	No	No	No	No	No	No	81.8	161.6	0.6	6.3	13.7	3	383	4.57	10	35.4	4.9			5.1		166			46	1780.08	1752.07	1	0	234
812	1999-2000	Female	56	Non-Hispanic Black	3.18	More Than High School	1	7	37.67	No		Yes	No	No	No	No	No	No	99.5	153.1	0.5	4	12.9	2.5	278	4.53	7.2	70.7	4.3			5.4		217			64	2397.47	2336.16	1	0	244
813	1999-2000	Male	62	Mexican American	0.76	Less Than High School	2	3	24.74	Yes	Yes	No	No	No	No	No	No	No	96.1	179.2	0.5	3	16.3	1.6	214	4.78	5.4	53	4.4	102.2	7.53	5.4	120	207	130	3.36	53	285.246	238.752	1	0	249
814	1999-2000	Female	13	Non-Hispanic Black	1.09	Less Than High School	1	7	20.69				No						67.6	164.8	0.8	3.9	12.3	2.9	277	4.84	8.2	44.2	4.3			5.2		156			45	489.241	464.476	2
815	1999-2000	Male	48	Mexican American	0.83	Less Than High School	1	4	25.43	Yes	No	No	No	No	No	No	No	No	91.4	170	0.4	3	16.2	2.7	231	5.44	6.3	79.6	4.6			5.9		235			41	1238.63	1206.88	1	0	248
816	1999-2000	Male	44	Mexican American	1.85	Less Than High School	2	6	19.83	Yes	Yes	No	No	No	No	No	No	No	82.3	166.7	0.4	3.7	16	1.2	243	5.34	5.4	61.9	5	102.4	6.62	5.1	93	240	165	4.27	57	969.224	944.382	1	1	223	1
817	1999-2000	Female	80	Non-Hispanic Black		More Than High School	1	7		No		Yes	Yes	Yes	No	No	Yes	No																				0	1146.15	1	1	40	1
818	1999-2000	Male	27	Mexican American	0.78	Less Than High School	1	12	27.29	Yes	Yes	No	No	No	No	No	No	No	103.6	180.3	0.4	7.5	16.6	2.5	276	5.38	10.6					5.4						2287.89	2199.26	1	1	207	2
819	1999-2000	Female	21	Non-Hispanic White		More Than High School	2	1	18.5	No		No	No	No	No	No	Yes	No	81.5	164.4	0.8	6	12.2	2.2	281	3.77	9.6	26.5	4.1	72.8	5.37	5	97	219			47	6815.25	6461.88	1	0	237
820	1999-2000	Female	2	Non-Hispanic Black	0.74		1	2	18.82				No						56	101																		1133.69	949.274	2
821	1999-2000	Male	47	Non-Hispanic Black	2.26	Less Than High School	2	3	29.2	No	No	Yes	No	No	No	No	Yes	No	101.2	172.8	0.8	4.8	15	2.1	270	5.36	7.8	61.9	4.7	93.1	23.34	5.3	85	224	166	4.29	41	2714.87	2691.68	1	0	236
822	1999-2000	Male	41	Non-Hispanic Black	3.52	High School Diploma (including GED)	1	7	22.99	Yes		No	No	No	No	No	No	No		183	0.8	5.4	15.4	2.8	229	4.68	9.3	70.7	4.4	79.3	4.01	5.3	126	203	110	2.84	68	1986.14	2001.41	1	0	245
823	1999-2000	Male	52	Non-Hispanic Black		Less Than High School	1	7	34.68	Yes		Yes	No	No	No	No	No	Yes		172.6	1	5	14.1	3.7	294	4.79	10.1	79.6	4.4	91.1	13.72	5.5	116	235			53	2050.14	2001.41	1	1	229	5
824	1999-2000	Female	71	Non-Hispanic White	0.89	More Than High School	2	12		No		Yes	Yes	No	No	No	No	Yes																				0	6448.05	1	0	237
825	1999-2000	Male	19	Mexican American	1.2	Less Than High School	1	13	20.13			No	No						74.3	161.2	0.5	4.8	15.4	1.4	280	5.49	6.8	44.2	5			5.3		129			36	286.285	256.797	1	0	245
826	1999-2000	Male	16	Mexican American	1.78	Less Than High School	1	10	23.76			No	No						84	174.2	0.6	3.3	15	2	299	4.94	6.1	53	4.7			5.5		170			40	326.512	310.177	2
827	1999-2000	Male	2	Non-Hispanic White	1.25		1	1					No																									1697.71	1684.97	2
828	1999-2000	Female	65	Non-Hispanic Black	1.01	Less Than High School	2	5	25.78	Yes	No	No	No	No	No	No	No	No	98	157.8	0.9	5.2	14.3	4.1	346	4.69	10.7	53	4.4	112.3	15.06	6	153	250	163	4.22	56	1306.9	1146.15	1	1	184	10
829	1999-2000	Female	0	Mexican American	1.13		2	2																														379.839	365.472	2
830	1999-2000	Male	0	Non-Hispanic White	5		1	1																														1546.58	1473.87	2
831	1999-2000	Male	49	Non-Hispanic White	4.55	More Than High School	2	5	35.8	No	No	No	No	No	No	No	No	No	113.4	174.4	0.7	4.3	16.5	2.2	222	5.37	7.4	88.4	4.3			5.7		244			26	9487.67	9111.33	1	0	242
832	1999-2000	Male	41	Mexican American	1.47	Less Than High School	1	10	23.97	No		No	Borderline	No	No	No	No	No		158.6	0.5	2.8	13.8	2.8	319	4.32	6.3	61.9	5.3	116.3	5.58	6.4	126	219	142	3.67	52	1105.1	1054.86	1	0	248
833	1999-2000	Male	17	Mexican American	2.4	Less Than High School	1	4	18.47			No	No						75	188.6	0.5	3	16.4	1.7	222	5.16	5.3	79.6	5.1			4.8		115			44	642.642	634.14	2
834	1999-2000	Male	4	Mexican American	0		1	4	16.39				No						54.6	111	0.5	2.9	13.1	1.6	316	4.63	5.2						73	119	48	1.24	57	967.601	921.364	2
835	1999-2000	Female	51	Mexican American		High School Diploma (including GED)	2	3	20.02	No		No	No	No	No	No	No	No	69	157	0.4	3.6	13.1	1.4	205	4.38	5.4	35.4	4.3	91.4	4.88	5.7	114	212	145	3.75	44	914.418	901.32	1	0	249
836	1999-2000	Female	29	Non-Hispanic White	3.59	More Than High School	2	9	22.95	Yes	No	No	No	No	No	No	No	No	72	166.6	0.6	2.7	15	2.1	216	4.76	5.5	70.7	4.7	72.5	3.59	5.2	48	152	85	2.2	57	4525.87	4121.56	1	0	239
837	1999-2000	Male	11	Mexican American		Less Than High School	1	6	22.36				No						110.3	145.3	0.4	7.7	15	3.2	331	4.99	11.5							188			39	767.912	724.657	2
838	1999-2000	Male	17	Non-Hispanic Black	0.51	Less Than High School	2	11	21.9			No	No						76.2	172.8	0.5	2.6	16.3	2.2	225	5.24	5.4	88.4	5.1			4.6		179			62	676.947	653.051	2
839	1999-2000	Female	14	Mexican American	1.5	Less Than High School	1	10	21.2				No						69.9	154.8	0.3	2.3	13.1	1.8	333	4.22	4.4	44.2	4.6	88.3	11.16	4.9	61	161	86	2.22	63	453.055	447.994	2
840	1999-2000	Female	54	Non-Hispanic White	2.97	High School Diploma (including GED)	1	9	35.27	No	No	Yes	No	No	No	No	No	No	114.8	163.6																		7502.24	7248.02	1	0	229
841	1999-2000	Female	47	Other Race - Including Multi-Racial	4.01	More Than High School	2	8	23.11	Yes		No	No	No	No	No	No	No	77.9	151																		7804.79	7557.76	1	0	247
842	1999-2000	Male	0	Mexican American	0.82		1	10																														335.752	328.039	2
843	1999-2000	Female	14	Mexican American	0.74	Less Than High School	1	4	22.62				No						73.5	150.9	0.4	3.7	14.2	1.5	283	4.9	5.7	53	4.7	87.9	5.74	5.1	98	170	107	2.77	43	283.029	266.552	2
844	1999-2000	Female	24	Other Hispanic		Less Than High School	2	2		No		No	No	No	No	No	No	No																				0	623.786	1	0	247
845	1999-2000	Female	13	Non-Hispanic White	2.53	Less Than High School	1	5	26.71				No						100.3	166.8	0.6	3.6	13	2.3	256	4.14	6.7	35.4	4.3	90.8	26.68	4.8	120	163	99	2.56	40	2909.95	2873.49	2
846	1999-2000	Female	2	Mexican American	2.68		1	6					No						50.4		0.4	3.4	12.9	2.8	277	4.5	6.9											590.173	551.237	2
847	1999-2000	Female	27	Mexican American	0.6	Less Than High School	1	4	27.69	No	No	No	No	No	No	No	No	No	89	153.8	0.5	9.1	12.5	1.7	274	3.8	11.4	26.5	4.1			4.7		229			67	186.564	183.628	1	1	137	10
848	1999-2000	Female	69	Non-Hispanic White	1.26	More Than High School	2	8	22.7	No	No	No	No	No	No	No	Yes	No	88.5	165.8																		4523.78	3964.41	1	1	33	2
849	1999-2000	Male	14	Non-Hispanic White	4.19	Less Than High School	1	5	15.78				No						61.5	150.4	0.6	2.4	13.4	2.5	287	4.72	5.7	44.2	4.9			5.1		191			62	3696.44	3559.33	2
850	1999-2000	Male	41	Non-Hispanic White	3.16	More Than High School	3	1	23.77	Yes	No	No	No	No	No	No	No	No	92.7	183.8	0.6	3.5	13.8	1.6	214	4.4	5.9	61.9	5			5.2		250			58	8277.78	7638.87	1	0	242
851	1999-2000	Male	0	Non-Hispanic White	4.99		2	8																														1326.71	1264.34	2
852	1999-2000	Female	76	Non-Hispanic White	1.6	High School Diploma (including GED)	2	6	30.15	No	No	Yes	No	No	No	No	No	No	99.6	148.3	0.5	4.5	15.8	2.4	264	5.4	7.6	88.4	4.4	113.1	21.46	5.8	243	292	204	5.28	40	4994.44	4116.68	1	0	232
853	1999-2000	Female	18	Mexican American	5	More Than High School	1	2				No	No																									0	425.392	1	0	232
854	1999-2000	Male	16	Mexican American	2.01	Less Than High School	1	10	42.61			No	No						121.2	172.7	0.5	4.7	14.7	2.6	278	4.99	7.9	44.2	4.5			5.1		127			41	285.298	271.405	2
855	1999-2000	Female	56	Mexican American	3.16	More Than High School	1	5	23.33	No	Yes	Yes	No	No	No	No	No	No	81.8	155.9	0.6	3.7	14.1	3.7	193	4.64	8.2	61.9	4.2			5.1		206			52	695.83	684.651	1	0	235
856	1999-2000	Male	14	Non-Hispanic Black	1.78	Less Than High School	2	9	26.54				No						83	170	0.4	3.9	14.1	2.7	227	5.16	7.1	53	4.5			5.5		154			45	426.849	425.375	2
857	1999-2000	Female	16	Mexican American	0.32	Less Than High School	1	6	26.41			No	No						83.7	156.4	0.8	5.6	14.7	4.3	315	4.91	11.1	44.2	4.9			4.8		168			33	365.848	331.27	2
858	1999-2000	Male	50	Non-Hispanic Black	2.5	Less Than High School	1	11	29.93	Yes	Yes	Yes	No	No	No	No	No	No	109.2	170.1	0.5	6.1	14.8	1.3	258	4.68	8.3	769.1	4.7			4.9		200			40	1859.54	1808.82	1	1	17	5
859	1999-2000	Male	1	Other Race - Including Multi-Racial	2.82		1	8					No								1.1	2.3	11.9	5.1	378	4.09	8.8											668.187	619.438	2
860	1999-2000	Male	8	Non-Hispanic Black	1.44	Less Than High School	1	12	18.91				No						60.4	133.7	1	7.5	13.3	2.6	303	4.23	11.3						52	175	103	2.66	62	1216.09	1197.69	2
861	1999-2000	Female	72	Non-Hispanic White	5	High School Diploma (including GED)	1	5	22.64	Yes	No	Yes	Don't know	No	Yes	No	No	No	81.5	152.7	0.7	5.5	13.6	1.4	340	4.36	7.9	35.4	4.4	112.2	10.01	5.9	210	177	88	2.28	47	6312.7	5135.2	1	1	147	7
862	1999-2000	Male	53	Mexican American		Less Than High School	2	2	26.48	Yes	No	Yes	Borderline	No	No	No	No	No	93.9	164.2	0.4	3.7	15.6	2.3	287	5.12	6.7	61.9	4.3	164.9	20.89	8.8	510	265			28	1161.54	1115.66	1	1	175	7
863	1999-2000	Female	46	Other Hispanic	2.13	Less Than High School	1	8		No		No	No	No	No	No	No	No																				0	7675.61	1	0	240
864	1999-2000	Female	38	Non-Hispanic White	5	More Than High School	3	1	24.39	No	No	No	No	No	No	No	No	No	72.2	155.8	0.5	3	14.1	1.7	288	4.62	5.3	53	4.8	88.8	5.67	4.7	57	192	131	3.39	50	7374.87	6828.9	1	0	242
865	1999-2000	Male	73	Mexican American	0.75	Less Than High School	2	3	28.22	Yes	No	No	No	No	No	No	No	No	103.6	162.3	0.5	3.2	15	2.2	213	4.97	6.1	61.9	4.1	95.6	15.14	5.3	80	206	132	3.41	58	437.653	387.126	1	0	248
866	1999-2000	Male	15	Non-Hispanic White	0.42	Less Than High School	2	9	22.62				No						78.2	176.3	0.5	4.7	15	2.2	222	5.09	8.6	61.9	4.5			5.3		121			40	3923.08	3818.12	2
867	1999-2000	Female	30	Non-Hispanic White		High School Diploma (including GED)	3	1	23.04	No		No	No	No	No	No	No	No	79.2	169.5	0.4	3.8	14.6	2.8	319	4.4	7.1	61.9	4.4			4.9		161			70	7772.44	6828.9	1	0	241
868	1999-2000	Male	18	Non-Hispanic White		High School Diploma (including GED)	2	3	26.23			No	No						95.1	184.5	0.6	4.5	16.1	2.3	346	5.47	7.8	70.7	4.8			5.4		154			35	3314.12	3025.72	1	0	248
869	1999-2000	Male	0	Mexican American	1.95		1	6																														418.154	402.337	2
870	1999-2000	Female	14	Non-Hispanic White	0.42	Less Than High School	2	9	30.36				No						100.5	173.8	0.7	6.1	14.1	2.9	309	4.49	9.9	44.2	4.4			4.9		172			48	3424.25	3277.23	2
871	1999-2000	Female	68	Other Hispanic	0.66	Less Than High School	2	9	25.72	No		Yes	No	No	No	No	No	No	79.1	155	0.9	5.5	13.8	2.6	271	4.38	9.4	61.9	4.3			5.9		214			42	2676.14	2850.29	1	1	116	10
872	1999-2000	Male	12	Non-Hispanic Black		Less Than High School	1	2	17.97				Yes						68.4	159.3	0.7	9.2	15.4	2.4	369	5.97	12.4	79.6	5.2			14.4		194			66	889.302	863.991	2
873	1999-2000	Female	0	Mexican American	2.1		1	3																														323.981	296.084	2
874	1999-2000	Male	7	Mexican American	2.97	Less Than High School	2	1	14.6				No						54.4	122.3	0.7	5.8	13.6	2.4	340	5.03	9.2											733.206	711.742	2
875	1999-2000	Female	74	Mexican American	0.08	Less Than High School	2	2	35.41	No	No	No	No	No	No	No	No	No	118	148.7	0.7	3.9	14	1.6	266	4.82	6.3	53	4.4	100.8	11.98	6	181	261	163	4.22	61	389.153	369.076	1	1	24	4
876	1999-2000	Female	62	Mexican American	0.92	Less Than High School	1	13	28.25	Yes		No	Yes	No	No	No	No	No	95.4	156.4	0.3	3.7	13.9	1.8	262	4.52	6	61.9	4.3			11.4		265			76	346.918	272.577	1	1	207	10
877	1999-2000	Female	1	Mexican American	1.51		2	2					No								0.4	3.7	12.9	2.6	270	4.85	7											507.707	510.978	2
878	1999-2000	Female	75	Non-Hispanic White	2.22	Less Than High School	1	1	26.89	No		Yes	No	No	No	No	No	No	86.2	155.7	0.6	3.3	13.7	2.4	230	4.34	6.6	44.2	4.2			5.3		247			67	5707.58	4314.35	1	1	146	10
879	1999-2000	Male	57	Other Race - Including Multi-Racial	5	More Than High School	2	5	24.58	No	No	No	No	Yes	Yes	No	No	No	96	169.1	0.5	2.4	13.6	2.5	237	5.3	5.9	61.9	4.3	114.9	7.51	6.3	134	184	121	3.13	36	6743.94	6410.19	1	0	241
880	1999-2000	Female	24	Non-Hispanic White	4.06	High School Diploma (including GED)	1	11	28.41	Yes	No	No	No	No	No	No	No	No	95.4	156.3	0.7	6.3	15.2	2	425	5.03	9.1	61.9	4.5	84.3	6.14	5.1	115	299	231	5.97	45	8727.27	8158.08	1	0	230
881	1999-2000	Female	42	Non-Hispanic White	1.79	High School Diploma (including GED)	1	9	21.59	Yes	No	No	No	No	No	No	No	No	81.8	173.9	0.6	4.8	15.1	1.6	212	4.54	7.2	53	4.7	93.6	7.63	4.9	77	287	178	4.6	93	9207.2	8915.78	1	0	230
882	1999-2000	Male	19	Non-Hispanic White	3.88	High School Diploma (including GED)	2	5	19.56			No	No						72.4	171.6	0.5	2.8	16.2	1.3	262	5.23	5.1	70.7	4.8	84.6	5.33	5	55	160	110	2.84	39	2988.56	2885.05	1	0	242
883	1999-2000	Female	52	Non-Hispanic Black	1.2	Less Than High School	1	7	23.07	No	Yes	No	No	No	No	No	No	No	84.8	161.4	0.5	3.8	13	2.3	132	3.84	6.8	44.2	3.4			4.8		155			78	2523.82	2336.16	1	1	48	10
884	1999-2000	Male	25	Non-Hispanic White	5	More Than High School	2	11	26.32	Yes	Yes	No	No	No	No	No	No	No	98.2	176.5	0.7	4.7	16.3	2.8	247	5.06	8.4	70.7	4.6			5.1		208			43	8530.18	7839.24	1	0	231
885	1999-2000	Female	72	Non-Hispanic White	2.62	High School Diploma (including GED)	2	8	32.32	No	No	Yes	No	No	Yes	No	No	No	111	167.6	0.3	4.6	14.1	1.4	218	4.56	6.6	114.9	4.4			5.7		183			44	4573.38	3457.01	1	1	230	4
886	1999-2000	Female	45	Non-Hispanic White	0.15	More Than High School	2	3	24.13	No		No	No	No	No	No	No	No	89.9	176	0.4	3	15.5	2.4	348	4.82	6.2	53	4.7	84.5	4.46	5.1	121	260	194	5.02	42	8884.32	8603.12	1	0	238
887	1999-2000	Male	56	Mexican American	5	Less Than High School	2	6	30.08	Yes	No	No	No	No	No	No	No	No	99.9	167.3	0.4	3.3	15.2	2.5	219	4.86	6.4	61.9	4.4	109.3	37.93	6	57	158	100	2.59	47	1061.28	1019.36	1	1	24	2
888	1999-2000	Female	5	Mexican American	2.61		2	8	20.07				No						63	113.6																		617.93	612.359	2
889	1999-2000	Male	80	Non-Hispanic Black	1.78	Less Than High School	2	9	37.4	No	No	Yes	No	No	Yes	No	No	No	127.4	172.9	0.7	3.2	12.4	1.1	309	3.63	5.1	79.6	4.1	144.5	32.74	6	74	126	64	1.66	47	667.902	618.972	1	1	35	1
890	1999-2000	Male	11	Non-Hispanic Black		Less Than High School	1	9	16.31				No						59	143.1	0.4	3.9	12.7	2.4	295	4.61	6.8							206			48	1135.7	1133.5	2
891	1999-2000	Male	2	Non-Hispanic Black	0.08		2	4	15.45				No						44.9	85.9	0.9	3.9	11.5	3.5	266	4.69	8.9											553.235	552.31	2
892	1999-2000	Female	82	Mexican American	1.07	More Than High School	2	6		No	No	Yes	Yes	No	No	No	No	No		149.9																		259.407	222.249	1	1	78	7
893	1999-2000	Male	9	Mexican American	0.72	Less Than High School	1	12					No																									0	693.19	2
894	1999-2000	Male	0	Mexican American	2.12		1	3																														186.182	175.086	2
895	1999-2000	Female	17	Non-Hispanic White		High School Diploma (including GED)	1	7	22.61			No	No						73.7	162.1	0.5	3.5	13.2	1.9	251	4.45	6.1	53	4.4			4.4		155			49	4266.2	4092.73	2
896	1999-2000	Male	41	Mexican American	0.36	Less Than High School	2	12	22.6	Yes	No	No	No	No	No	No	No	No	79.1	162	0.5	6.8	16.1	2.5	355	5.69	10	53	4.8	89.3	6.63	5.3	116	181	112	2.9	46	1004.03	925.161	1	0	237
897	1999-2000	Female	54	Mexican American	2.17	Less Than High School	1	3	33.68	No		No	No	No	No	No	No	No	104.4	156.9	0.3	5.4	15.4	2.2	322	5.04	8.1	53	4.8	103.7	12.57	5.7	187	285	192	4.97	56	1156.57	1137.99	1	0	238
898	1999-2000	Female	27	Non-Hispanic White	2.49	More Than High School	1	2	27.09	No		Yes	No	No	No	No	No	No	85.4	158.9	0.4	2.8	13.3	2.3	295	4.59	5.8	61.9	3.9	85.3	6.11	4.9	162	314	241	6.23	40	836.295	782.658	1	0	232
899	1999-2000	Male	5	Non-Hispanic White	2.26		2	12	15.23				No						50.9	114.3	0.5	2.8	12	2.7	259	4.18	6.2						35	160	73	1.89	80	5303.54	5309.04	2
900	1999-2000	Female	11	Other Hispanic	0.32	Less Than High School	3	1	27.24				No						89.3	144.4	0.7	2.4	13.9	3.1	480	4.65	6.4							149			48	663.842	656.378	2
901	1999-2000	Female	14	Non-Hispanic Black	0.88	Less Than High School	2	4	23.68				No						72.4	165.3	0.5	3	11.2	1.9	299	3.68	5.6	61.9	4.2	85.4	27.54	4.4	42	120	71	1.84	41	482.164	477.029	2
902	1999-2000	Male	18	Mexican American	1.21	High School Diploma (including GED)	1	3	25.18			No	No						95.6	174.3	0.8	5.2	14	2.2	304	6.58	8.4	53	4.7			5		153			41	430.451	424.756	1	0	238
903	1999-2000	Male	17	Mexican American		Less Than High School	1	10	58.61			No	No						159.2	172.6																		639.706	542.811	2
904	1999-2000	Female	12	Non-Hispanic White	0.48	Less Than High School	1	12	21.14				No						72.1	161.3	0.8	7.4	12.9	2.5	345	4.55	11	35.4	4.6			5.4		180			76	2795.54	2787.24	2
905	1999-2000	Female	31	Non-Hispanic Black	1.97	More Than High School	2	12	43.41	No	No	No	No	No	No	No	No	No	127.1	158.6	0.4	3.2	13.4	1.8	336	4.85	5.5	44.2	4.2	89.9	21.32	4.9	108	169	96	2.48	52	2650.74	2645.43	1	0	243
906	1999-2000	Male	28	Non-Hispanic White	1.6	More Than High School	2	1	27.33	No	No	No	No	No	No	No	No	No	103.2	177.7	0.8	5.7	16.8	2.1	338	5.28	8.9	79.6	5			5.1		212			59	7872.2	7026.2	1	0	237
907	1999-2000	Male	77	Non-Hispanic White	3.56	High School Diploma (including GED)	2	5	28.92	No	No	No	No	No	No	No	No	No	99	177.3	0.5	2.9	14.3	1.7	241	4.62	5.3	70.7	4.2			5.3		215			32	3338.53	3179.02	1	1	170	10
908	1999-2000	Female	68	Non-Hispanic White	3.41	High School Diploma (including GED)	2	1	24.29	No		No	No	No	No	No	No	No	80.1	148.7	0.4	2.4	15.2	1.6	197	4.75	4.6	44.2	4.8	99.9	6.27	5.6	154	256	174	4.5	52	5119.85	4468.76	1	1	150	2
909	1999-2000	Male	40	Non-Hispanic White		Less Than High School	3	1	22.72	Yes	No	No	No	No	No	No	No	No	88.8	181.7	0.7	5.8	14.7	2.7	225	4.89	9.5	79.6	4.6			5.2		243			41	7670.78	7638.87	1	0	242
910	1999-2000	Male	18	Mexican American		High School Diploma (including GED)	1	4	28.46			No	No						101.5	179.2	0.5	3.3	17.1	1.7	137	5.27	5.6	70.7	5	109.1	14.99	4.9	132	140	83	2.15	31	350.836	332.246	1	0	247
911	1999-2000	Male	17	Non-Hispanic White	1.44	Less Than High School	1	11	26.01			No	No						91.3	165.9	0.9	7	16.5	4.1	235	5.63	12.2	70.7	4.8			4.9		169			56	4148.82	3819.95	2
912	1999-2000	Male	8	Mexican American	0.61	Less Than High School	2	3	16.73				No						58.5	129	0.8	5.4	13.1	5.1	314	4.49	11.8							149			36	659.556	622.404	2
913	1999-2000	Male	13	Non-Hispanic Black	0	Less Than High School	2	1	17.89				No						57.5	150.1	0.3	1.3	12.1	2	328	4.32	4.1	53	4.2			5.4		183			57	538.813	527.163	2
914	1999-2000	Male	41	Non-Hispanic Black	5	Less Than High School	2	7	45.19	No		No	No	No	No	No	No	No	135	175.5	0.5	3	15	3	324	4.97	6.9	79.6	4.2	97.6	32.44	5.5	96	169	113	2.92	37	2025.21	1975.04	1	0	231
915	1999-2000	Female	16	Mexican American	2.16	Less Than High School	1	3	22.26			No	No						72.9	157.6	0.4	2	14.5	1.8	256	4.84	4.3	44.2	4.9			4.6		133			36	383.819	378.531	2
916	1999-2000	Female	10	Non-Hispanic White	3.24	Less Than High School	1	8	16.52				No						64.9	155.2	0.6	3.6	13.6	2.4	310	4.44	6.7							138			48	4461.46	4167.59	2
917	1999-2000	Female	82	Mexican American	2.18	More Than High School	1	4	17.01	Yes	Yes	No	No	No	No	No	No	No	63	154.1	1.2	7.2	13.1	1.5	274	4.32	10	79.6	3.7			5.5		134			42	997.017	783.366	1	1	60	1
918	1999-2000	Female	0	Mexican American	0.72		1	4																														417.936	393.03	2
919	1999-2000	Male	14	Non-Hispanic Black	1.41	Less Than High School	2	7	24.99				No						79.9	167.6	1	8.1	12.3	4.8	361	4.99	14.5	53	4.4			5.4		160			60	649.484	612.067	2
920	1999-2000	Female	56	Other Hispanic	1.42	High School Diploma (including GED)	2	7	30.61	No	No	No	No	No	No	No	No	No	102	155.9	0.7	2.9	10.2	1.8	482	4.01	5.7	88.4	4			5.7		165			38	5002.09	5107.65	1	0	231
921	1999-2000	Male	26	Non-Hispanic White	2.63	More Than High School	1	7	24.06	No		No	No	No	No	No	No	No	83.7	171.3	0.7	3.5	16.3	1.7	288	5.54	6.1	79.6	4.5	94.6	7.35	5.2	219	153	82	2.12	27	6087.93	5822.27	1	0	245
922	1999-2000	Male	7	Non-Hispanic Black	2.4	Less Than High School	1	8	18.5				No						63.6	122.6	0.5	6.3	15.3	3.5	229	5.57	11.6						64	236	109	2.82	114	981.853	955.87	2
923	1999-2000	Male	1	Mexican American	0.35		1	13					No								1.6	10.9	10.4	6.2	496	4.07	18.9											304.001	293.99	2
924	1999-2000	Female	42	Mexican American	1.5	More Than High School	1	4	37.86	Yes	No	No	No	No	No	No	No	No	118.5	160.4	0.6	4.7	13.4	3.6	225	4.95	9.2	35.4	4.1			8.1		212			25	1866.15	1866.66	1	0	247
925	1999-2000	Male	73	Non-Hispanic White	1.82	More Than High School	2	7	30.68	No	No	Yes	Yes	No	No	No	Yes	No	104.6	170.6	0.4	4	16.2	1.2	232	5.39	6.2	141.4	4.5			6.1		180			27	3659.36	3389.05	1	1	61	5
926	1999-2000	Female	4	Non-Hispanic White	2.22		1	5	15.59				No						54.5	110.7	0.6	2.4	13.8	3	264	4.95	6.4						99	194	113	2.92	61	5267.09	4908.21	2
927	1999-2000	Male	9	Non-Hispanic Black	0.47	Less Than High School	1	7	19.77				No						66.3	134	0.7	3.3	13.1	2	341	4.49	6.3						54	184	123	3.18	51	827.132	825.533	2
928	1999-2000	Female	52	Non-Hispanic Black	1.16	High School Diploma (including GED)	2	11	28.83	Yes	No	No	No	No	No	No	No	No	97	166.9	0.5	2.6	11.1	3.7	367	3.86	7	70.7	4.2			6.1		267			33	3226.6	3132.92	1	0	231
929	1999-2000	Male	71	Non-Hispanic White	2.16	High School Diploma (including GED)	2	11	29.26	Yes	No	Yes	No	No	No	No	No	No	102.9	161.1	0.8	5.2	15.9	1.8	274	5.06	8.2	79.6	4.5	112.1	21.48	5.8	124	208	146	3.78	37	3573.33	3309.37	1	1	230	1
930	1999-2000	Male	19	Other Race - Including Multi-Racial	5	High School Diploma (including GED)	3	1	23.21			No	No						76.9	168.9	0.6	3.2	15.1	2.5	244	4.74	6.5	79.6	5	87.2	6.29	5.1	128	156	75	1.94	56	507.76	492.033	1	0	243
931	1999-2000	Female	16	Non-Hispanic Black		Less Than High School	1	12	21.64			No	No						69.8	158.7	0.4	2.2	12.5	2.5	209	5.41	5.1	61.9	4.7			4.7		153			47	887.688	882.66	2
932	1999-2000	Male	15	Non-Hispanic Black	2.07	Less Than High School	1	2	15.68				No						63.2	170.9	0.5	2.8	13.8	1.8	214	4.99	5.5	53	5			4.4		133			48	949.182	892.473	2
933	1999-2000	Female	30	Non-Hispanic White	5	More Than High School	2	7	20.55	No	No	No	No	No	No	No	No	No	73.2	149.6	0.6	4.1	15	1.7	403	4.72	6.4	61.9	4.3	105.7	7.35	5	54	181	97	2.51	74	7436.67	6886.12	1	0	231
934	1999-2000	Male	9	Non-Hispanic Black	4.95	Less Than High School	2	6	22.13				No						71.5	141.5	0.6	3.5	13.8	1.7	422	4.85	6.4						75	130	53	1.37	62	1090.51	1053.28	2
935	1999-2000	Male	9	Non-Hispanic Black	3.1	Less Than High School	1	2	20.65				No						65.6	143.8																		1494.02	1443.01	2
936	1999-2000	Male	29	Non-Hispanic Black	5	More Than High School	1	13	26.54	No		No	No	No	No	No	No	No	87.5	187.5	0.5	2.7	14.8	0.9	203	5.17	4.2	79.6	4.4	96.6	9.41	5.2	78	177	109	2.82	53	2867.12	2629.12	1	0	236
937	1999-2000	Male	19	Mexican American	1	Less Than High School	2	13	26.96			No	No						89.2	178.9	0.7	3.7	15.6	2.5	184	4.93	7	70.7	4.6			4.9		125			41	232.963	227.599	1	0	244
938	1999-2000	Female	7	Non-Hispanic Black	1.2	Less Than High School	1	7	17.92				No						52.8	116.7	1	10.9	11.4	1.9	296	4.48	14.3						52	172	102	2.64	59	818.885	799.568	2
939	1999-2000	Male	19	Non-Hispanic Black	1.08	Less Than High School	1	6	19.29				No						69.3	162.1	0.2	1.5	14.5	1.5	191	4.87	3.5	61.9	4.8			4.7		152			73	726.095	703.605	1	0	237
940	1999-2000	Male	3	Non-Hispanic Black	1.81		1	9	15.83				No							95.7																		1152.6	1033.01	2
941	1999-2000	Female	21	Non-Hispanic White	0.58	Less Than High School	2	8	26.9	No		No	No	Yes	No	No	No	No	75.5	145.7	0.4	3.1	13.7	2.4	334	4.2	5.9	61.9	3.9			4.8		139			51	6514.78	5354.65	1	0	246
942	1999-2000	Male	17	Mexican American	1.01	Less Than High School	2	8	24.5			No	No						47.1	168.3	0.6	5.9	13.7	2.3	194	4.52	9.2	53	4.5			5.5		132			41	466.151	459.984	2
943	1999-2000	Male	78	Non-Hispanic White	1.07	More Than High School	1	11	25.61	Yes	Yes	Yes	Yes	No	No	No	No	Yes	104.2	178.5	0.7	6.2	15.6	1.8	216	5.32	9.1	123.8	4.8			6.3		171			43	2337.03	2164.4	1	1	121	7
944	1999-2000	Female	54	Mexican American	2.67	Less Than High School	1	3	22.89	No	No	Yes	No	No	No	No	No	No	72	146.3	0.7	4.5	13.1	2.5	352	4.51	7.7	35.4	3.9	96.3	4.55	5.8	150	215	111	2.87	74	900.111	851.144	1	0	239
945	1999-2000	Male	10	Non-Hispanic White	2.54	Less Than High School	1	10	22.61				No						79	145.4	0.5	4.6	15.1	2.2	318	5.47	8											5138.38	4407.06	2
946	1999-2000	Male	8	Mexican American		Less Than High School	1	10	15.69				No						57.2	125.2																		617.16	619.32	2
947	1999-2000	Male	8	Non-Hispanic Black		Less Than High School	1	9	17.2				No						58.6	135.1	0.2	1.3	13.5	1.6	210	4.55	3.3						76	177	102	2.64	60	1149.56	1110.31	2
948	1999-2000	Female	14	Non-Hispanic Black	3.06	Less Than High School	1	7	21.65				No						71.5	162.4	0.8	2	12.7	3.9	273	4.43	6.7	53	4.7			5		192			55	462.654	464.476	2
949	1999-2000	Female	67	Non-Hispanic White	1.76	More Than High School	1	12	23.61	Yes	No	Yes	No	No	No	No	No	No	90	155.8	0.6	4.9	13.8	2.2	294	4.41	8	35.4	4.5			5.2		209			58	5887.65	5079.1	1	0	239
950	1999-2000	Male	38	Non-Hispanic White	5	More Than High School	1	5	29.75	No	No	No	No	No	No	No	No	No	111.4	190.9	0.5	2.6	15.2	1.5	231	4.76	4.7	53	4.5	99.5	9.08	4.8	42	147	89	2.3	49	10618	9651.54	1	0	234
951	1999-2000	Male	6	Non-Hispanic White	0.75	Less Than High School	1	1	12.15				No						45.4	111.5	0.8	4.8	13.4	2.8	286	4.38	8.7							148			57	4797.83	4535.63	2
952	1999-2000	Female	9	Non-Hispanic Black	0.72	Less Than High School	1	9	17.22				No						60.8	134.4	0.3	1.2	12.9	2.7	288	4.22	4.7							181			60	1082.13	1069.97	2
953	1999-2000	Female	1	Mexican American	0.57		2	3					No								0.8	6	11.4	4.2	541	4.27	11.5											563.535	554.335	2
954	1999-2000	Male	55	Other Hispanic	4	More Than High School	2	7	29.75	Yes	Yes	No	No	No	No	No	No	No	110.9	175	0.6	3.2	15	1.7	274	4.55	5.9	61.9	4.3	96.1	10.8	5.4	133	225	164	4.24	34	6497.45	5403.58	1	0	246
955	1999-2000	Male	34	Non-Hispanic Black	3.76	More Than High School	1	8		No		No	No	No	No	No	No	No																				0	2739.93	1	0	240
956	1999-2000	Female	56	Other Hispanic	0.75	Less Than High School	3	1	33.59	Yes	No	Yes	No	No	No	No	No	No	91.9	152	0.7	3.8	13.1	1.9	175	4.36	6.4	70.7	4	112.7	12.19	6	119	153	74	1.91	56	5448.48	4622.98	1	0	242
957	1999-2000	Female	18	Non-Hispanic White	0.09	Less Than High School	1	1	20.32			No	No						85.5	170.7	0.9	5.9	14.3	3	275	4.85	9.8	44.2	5			5.1		176			46	3248.94	3116.83	1	0	241
958	1999-2000	Male	42	Non-Hispanic White	0	More Than High School	1	9	25.58	No	No	Yes	No	No	No	No	No	No	92.9	180.9	0.6	3.8	15.7	1.4	232	5.32	6.1	79.6	4.9	89.6	7.39	4.8	182	256	172	4.45	47	8285.66	7957	1	0	230
959	1999-2000	Male	28	Non-Hispanic White		High School Diploma (including GED)	2	12	29.87	Yes	No	No	No	No	No	No	No	No	97.1	166.3	0.5	6.5	15.8	2.6	300	5.13	9.8	70.7	4.6			5.6		300			34	7336.17	6687.6	1	0	243
960	1999-2000	Female	63	Mexican American	1.22	Less Than High School	1	4	29.54	Yes	No	No	No	No	No	No	No	No	96.6	144.4	0.5	3.9	14.7	3.3	377	4.61	8.1	35.4	4.7			5.6		283			57	306.197	298.429	1	1	140	6
961	1999-2000	Male	51	Non-Hispanic White	5	More Than High School	1	1	35.11	No	No	No	No	No	No	No	No	No	115.2	175.7	0.5	2.3	14.7	2.4	203	4.6	5.3	88.4	4.2			5.2		214			51	7437.46	6833.71	1	0	233
962	1999-2000	Female	51	Non-Hispanic White	5	High School Diploma (including GED)	1	7	31.33	No		Yes	No	No	No	No	No	No	91.8	160.4	0.8	4.2	15.9	2	373	5.14	7.5	44.2	4.6	92.1	24.28	5.6	224	230	137	3.54	48	6216.75	6006.08	1	0	245
963	1999-2000	Male	80	Mexican American		Less Than High School	2	2	23.31	No	Yes	Yes	Yes	Yes	No	No	No	No	88	169.9	0.6	8.1	12.3	2.3	249	4.11	11.4	114.9	3.6	104.5	26.35	6	213	205			38	210.65	204.27	1	1	17	10
964	1999-2000	Female	62	Other Race - Including Multi-Racial	0.94	Less Than High School	1	2	25.73	No	No	No	Yes	No	No	No	No	No	86	166	0.5	3.2	12.8	2.1	261	4.2	5.9	44.2	4.3			12		168			48	6890.25	6119.42	1	0	232
965	1999-2000	Male	77	Mexican American	2.69	Less Than High School	1	3	26.06	Yes	No	No	No	No	No	No	No	No		165.4	0.3	2.1	13.8	1.6	98	4.08	4	53	4	90.5	8.37	5.2	289	157	73	1.89	26	303.591	254.107	1	0	238
966	1999-2000	Female	26	Non-Hispanic Black	2.88	More Than High School	1	9	54.91	No		Yes	No	No	No	No	No	No	141.7	163.9																		771.91	757.698	1	0	230
967	1999-2000	Female	11	Non-Hispanic White	2.87	Less Than High School	2	5	19.25				No						67.1	159.4	0.9	3.1	12.3	1.9	252	4.11	5.9							101			59	5180.8	4504.25	2
968	1999-2000	Male	72	Non-Hispanic Black		Less Than High School	2	11	23.92	Yes	Yes	Yes	Yes	No	No	No	No	No	96.4	178	0.7	3.5	13.2	3.3	397	4.96	7.9	70.7	4.5			8.8		194			66	1048.91	1081.29	1	1	56	10
969	1999-2000	Female	30	Other Race - Including Multi-Racial	2.35	High School Diploma (including GED)	1	11	25.85	Yes	No	No	No	No	No	No	No	No	91.9	161.6	0.4	5.4	13.4	2	216	4.61	8	44.2	4.3			5.2		271			39	842.18	801.41	1	0	230
970	1999-2000	Male	3	Other Race - Including Multi-Racial	0		2	10	15.42				No							105.3	0.5	2.2	12.7	2.7	367	4.93	5.5							151			62	5477.46	5242.52	2
971	1999-2000	Female	26	Non-Hispanic Black	2.26	High School Diploma (including GED)	2	9	38.45	No		Yes	Yes	No	No	No	No	No	117.5	165.8	0.4	5.5	12.2	3.2	536	4.6	9.4	26.5	3.5	166.9	16.99	11.4	72	152	99	2.56	39	2799.68	2703.43	1	0	239
972	1999-2000	Male	79	Non-Hispanic Black	1.59	Less Than High School	2	4	19.9	No	No	Yes	Yes	No	No	No	No	No	85.6	169.4	0.8	3.4	14.8	2.6	259	4.72	6.9	123.8	4.3			5.9		238			58	750.519	773.685	1	1	124	10
973	1999-2000	Female	9	Non-Hispanic White	2.64	Less Than High School	2	1	23.67				No						82.7	149.2	0.6	4	13.1	2	244	4.23	6.9							175			45	5340.66	4643.24	2
974	1999-2000	Female	37	Non-Hispanic Black	2.4	High School Diploma (including GED)	2	5	25.48	Yes		No	No	No	No	No	No	No	81.2	156.5	0.6	3.1	13.9	2.4	314	4.95	6.4	61.9	4.4			5.4		198			45	3421	3207.04	1	0	242
975	1999-2000	Female	3	Mexican American	0.62		1	12	16.15				No						51	103.2	0.9	3.2	12	4.1	269	3.84	8.6							124			36	836.481	769.294	2
976	1999-2000	Male	41	Non-Hispanic Black	3.26	More Than High School	2	4	34.74	No		No	No	No	No	No	No	No	110.1	170.6	0.5	2.2	15.9	1.2	327	6.04	4.1	70.7	4.2	107.8	15.99	5.5	58	219	161	4.16	46	1812.97	1763.52	1	0	236
977	1999-2000	Male	40	Non-Hispanic Black	1.66	More Than High School	2	8	23.92	No	No	No	No	No	No	No	No	No	94	184	0.5	3	14.7	1.9	222	4.6	5.5	88.4	4.8			4.4		96			44	2078.01	1962.34	1	0	245
978	1999-2000	Female	44	Non-Hispanic White	0.52	Less Than High School	2	4	22.52	No		No	No	No	No	No	No	No		158.1	0.5	6.2	12.1	1.9	188	3.97	8.6	44.2	4.5			5.1		149			47	6880.31	6525.79	1	0	237
979	1999-2000	Male	18	Mexican American	0.7	Less Than High School	2	6	21.05			No	No						77.3	169.1	0.7	8.8	15.4	1.8	294	5.04	11.4	61.9	5.1			4.8		180			76	250.647	243.641	1	0	232
980	1999-2000	Male	26	Mexican American	1.59	Less Than High School	2	2	39.51	No	No		No	No	No	No	No	No	120.6	172.9	0.6	5	15.8	2.2	255	4.93	8	53	4.9	100.4	24.9	5.2	268	176	87	2.25	36	1938.42	1834.15	1	0	245
981	1999-2000	Female	79	Non-Hispanic White	1.18	High School Diploma (including GED)	2	3	27.07	No		Yes	No	No	No	No	No	No	89.9	160.4	0.6	2.7	12.9	2.9	251	4.58	6.4	44.2	4.5			5.5		242			88	5573.39	4212.92	1	1	79	1
982	1999-2000	Female	53	Non-Hispanic White	5	More Than High School	3	1		Yes		No	No	No	No	No	No	No																				0	5897.58	1	0	241
983	1999-2000	Female	16	Non-Hispanic White	1.66	Less Than High School	2	1	20.45			No	No						74	160.7	0.6	3.7	13.5	2.5	293	4.29	7.1	53	4.6			5.4		168			56	3176.65	3073.93	2
984	1999-2000	Female	29	Non-Hispanic White	2.83	High School Diploma (including GED)	2	8	21.73	Yes	No	No	No	No	No	No	No	No	93	164.2	0.9	13.4	11.4	2.8	244	3.64	17.3	35.4	3.7	72.9	5.98	4.7	180	300	203	5.25	61	547.511	512.396	1	0	247
985	1999-2000	Female	11	Mexican American	1.83	Less Than High School	2	2	16.8				No						61.4	146.4	0.3	5.3	13.8	2.3	217	4.85	8							147			61	717.606	702.914	2
986	1999-2000	Female	60	Non-Hispanic Black	0.94	High School Diploma (including GED)	2	4	32.09	Yes	No	Yes	No	No	No	No	No	No	98.7	158	0.6	4.6	12.7	2	239	4.3	7.5	79.6	4.5			5.7		223			48	1075.9	1102.72	1	1	199	2
987	1999-2000	Male	66	Mexican American	0.82	Less Than High School	2	6	29.31	Yes	No	Yes	No	No	No	No	No	No	107.3	170.3	0.6	5.2	15.1	1.9	195	5.06	7.9	53	4.7	108.4	10.56	5.7	297	150			36	196.386	190.438	1	1	54	2
988	1999-2000	Female	38	Other Hispanic		More Than High School	2	7	30.83	Yes	No	No	No	No	No	No	No	No	96.8	167.4	0.7	5.2	14.5	2.9	418	4.8	9.1	61.9	4.5	92.4	13.66	5.5	198	214	140	3.62	34	7148.29	6547.08	1	0	246
989	1999-2000	Male	3	Other Race - Including Multi-Racial	5		1	8	14.96				No						48.6	94.3	0.5	3.2	12.4	3.9	321	4.24	7.9											814.116	822.208	2
990	1999-2000	Male	60	Mexican American	3.05	High School Diploma (including GED)	1	12	28.42	Yes	Yes	No	No	No	No	No	No	No	99	161.9	0.8	4	14.2	1.6	212	4.36	6.6	70.7	4.2	122	20.87	5.9	197	282	192	4.97	51	384.76	371.877	1	1	117	1
991	1999-2000	Female	32	Mexican American	3.81	More Than High School	1	4	22.52	No	No	No	No	No	No	No	No	No	78.4	158.4	0.3	2.9	12.3	1.8	224	4.25	5.1	53	4.7	79.8	3.15	4.7	36	160	105	2.72	48	2183.59	2059.69	1	0	247
992	1999-2000	Male	15	Non-Hispanic Black		Less Than High School	2	9	24.22				No						81.8	176.8	0.5	3.8	13.5	2.1	290	4.88	6.6	61.9	4.7		7.42	5.6	42	92			49	438.236	420.087	2
993	1999-2000	Female	75	Non-Hispanic White	0.79	More Than High School	3	1	25.24	No	No	Yes	No	No	No	No	No	No	95.7	165.7																		3636.69	3421.36	1	1	244	1
994	1999-2000	Female	80	Non-Hispanic White	2.37	High School Diploma (including GED)	1	12		No		Yes	No	No	No	No	No	No																				0	2047.83	1	1	66	1
995	1999-2000	Male	18	Non-Hispanic White	0.79	Less Than High School	1	8	26.78			No	No						88	178.9	0.8	6	17.7	2.2	276	5.49	9.1	53	5.1	70	13.34	4.3	178	123			36	3299.11	3157.44	1	0	242
996	1999-2000	Female	62	Mexican American		Less Than High School	2	10	21.68	Yes	No	Yes	No	No	No	No	No	No	79.4	143.9	0.6	5	10.4	2	370	3.47	7.8	44.2	4.1	185.6	5.33	8.7	254	216	129	3.34	36	243.765	253.825	1	0	236
997	1999-2000	Female	8	Mexican American		Less Than High School	1	3	15.32				No						55.4	124.1	0.3	3.1	13.9	2.2	261	4.85	5.7							147			51	949.1	889.255	2
998	1999-2000	Male	59	Non-Hispanic White	4.25	More Than High School	2	11	22.6	Yes	Yes	No	No	No	No	No	No	No	93.4	177.5	0.7	4.3	15.1	1.7	313	4.47	7.1	44.2	4.5	91.5	8.61	5.1	323	199	85	2.2	50	7779.4	7394.42	1	1	115	3
999	1999-2000	Male	64	Other Hispanic		Less Than High School	2	7	28.96	No	Yes	Yes	Yes	Yes	Yes	No	No	Yes	106.2	170.5	0.5	7.4	14.5	3.1	297	5.06	11.2	79.6	4.4	112.5	12.31	6.1	300	295			39	2521.29	2292.02	1	1	83	10
1000	1999-2000	Male	53	Mexican American	5	More Than High School	2	13	30.34	Yes	No	Yes	No	No	No	No	No	No	114.4	179.9	0.8	6.2	17	3.5	206	5.57	10.8	97.2	4.3			5.5		275			51	1012.02	970.328	1	1	229	10
1001	1999-2000	Male	53	Non-Hispanic White	0.84	Less Than High School	1	13	25.64	No	No	No	No	No	No	No	No	No	96.3	164.4	0.8	5.8	16	1.5	289	5.32	8.9	79.6	4.6			4.8		263			36	2578.45	2144.36	1	1	238	10
1002	1999-2000	Male	40	Mexican American		High School Diploma (including GED)	1	12	27.27	Yes	No	No	No	No	No	No	No	No	85.6	163.5	0.4	2.7	15.7	1.1	208	5.11	4.3	61.9	4.4	97.1	6.48	5.3	91	160	92	2.38	50	1219.32	1161.83	1	0	239
1003	1999-2000	Male	78	Non-Hispanic White	5	More Than High School	1	8	27.4	No	No	Yes	No	No	No	No	Yes	No	96.2	162.9	0.6	3	10.8	1.5	249	3.32	5.6	168	4.5			4.9		136			39	3213.41	2976.04	1	1	44	2
1004	1999-2000	Male	18	Non-Hispanic White	5	Less Than High School	1	8	22.45			No	No						76.4	168.7	0.6	3.1	15.1	2.4	236	4.99	6.4	70.7	5.4			4.8		160			65	2710.29	2561.44	1	0	242
1005	1999-2000	Female	14	Mexican American	1.5	Less Than High School	2	3	26.71				No						83.5	164	0.5	4.7	14.4	2.3	259	4.59	7.6	53	5			4.7		139			49	292.662	283.703	2
1006	1999-2000	Male	6	Mexican American	1.07	Less Than High School	1	3	16.12				No						54.1	116.3	0.4	2.7	13.8	2.3	264	4.98	5.7						106	163	80	2.07	62	804.192	793.382	2
1007	1999-2000	Female	4	Other Hispanic	0.21		1	5	15.99				No						51.4	105.5																		3238.4	3241.76	2
1008	1999-2000	Female	11	Non-Hispanic Black	2.57	Less Than High School	2	11	15.12				No						56.3	149.3	0.4	1.7	12.6	2.7	269	4.61	4.9						98	355	282	7.29	53	1172.78	1137.2	2
1009	1999-2000	Female	39	Non-Hispanic White	4.64	More Than High School	1	8	33.32	No	No	No	No	No	No	No	No	No	101.7	163.8	0.7	4.9	13.6	1.7	346	4.47	7.4	70.7	4.4	100.5	24.28	5.3	162	230	159	4.11	39	9295.38	9124.5	1	0	242
1010	1999-2000	Female	85	Non-Hispanic White	1.48	High School Diploma (including GED)	1	1	27.06	Yes	No	Yes	Yes	No	No	No	No	No	92	151.5	0.6	4.6	14.4	2.3	243	4.15	7.8	114.9	4.1			8.3		236			36	2883.32	1833.6	1	1	23	7
1011	1999-2000	Female	25	Non-Hispanic Black	1.13	High School Diploma (including GED)	1	7	27.91	No		No	No	No	No	No	No	No	87	161.4	0.4	4.5	12.3	1.4	224	4.26	6.4	88.4	4.6			5		248			42	2791.73	2739.52	1	0	246
1012	1999-2000	Male	13	Mexican American	1.02	Less Than High School	1	4	19.22				No						67.9	140.6	0.4	3.8	14.5	2.1	353	5.1	7.1	35.4	4.7			4.8		146			35	315.068	315.823	2
1013	1999-2000	Female	28	Mexican American		Less Than High School	1	6	24.48	No	No	No	No	No	No	No	No	No	82.1	153	0.5	2.9	12.7	2.4	412	4.22	6	35.4	4.2	84.4	6.44	5.1	70	152	90	2.33	48	1838.2	1799.9	1	0	229
1014	1999-2000	Male	18	Mexican American	0.64	High School Diploma (including GED)	1	13	24.1			No	No						89.4	174.4	0.6	4.3	15	2.3	374	5.11	7.4	53	5.2			5		180			43	249.284	240.655	1	0	236
1015	1999-2000	Male	10	Mexican American	1.44	Less Than High School	1	3	23.03				No						76.2	140.4	0.7	4.4	13.3	3.1	359	4.55	8.8							160			43	975.45	946.895	2
1016	1999-2000	Female	0	Non-Hispanic Black	0.11		1	7																														429.256	435.806	2
1017	1999-2000	Female	10	Mexican American	0.36	Less Than High School	1	3	38.86				No						104.2	149.1	0.5	4.8	14.1	3	438	4.41	8.6							174			57	904.009	889.255	2
1018	1999-2000	Female	22	Non-Hispanic Black		High School Diploma (including GED)	2	11	27.05	No	No	No	No	No	No	No	No	No	93.1	159.7																		4089.94	3662.58	1	0	231
1019	1999-2000	Female	16	Mexican American	1.56	Less Than High School	2	2	25.37			No	No						95.7	164.2	0.5	5.2	14.2	2.3	351	5.23	8.1	44.2	4.9			5.1		224			27	385.677	380.364	2
1020	1999-2000	Female	13	Mexican American	0.68	Less Than High School	2	13	17.01				No						60.8	156.4																		196.107	197.467	2
1021	1999-2000	Male	85	Non-Hispanic White	1.07	Less Than High School	1	11	21.89	Yes	Yes	No	No	No	No	No	No	No	86.7	165.7	0.6	4.8	13.9	1	107	4.48	6.6	70.7	4.6			5.3		220			77	2070.91	1713.64	1	1	43	8
1022	1999-2000	Male	33	Mexican American	0.9	Less Than High School	2	2	21.14	No	Yes	No	No	No	No	No	No	No	79.2	159.1	0.5	3.1	16.3	1.8	256	4.8	5.6	61.9	5			4.8		314			79	2272.93	2111.86	1	0	246
1023	1999-2000	Female	1	Mexican American	0.33		1	13					No								1.3	1.7	12.7	8.8	475	4.39	12.4											336.812	338.178	2
1024	1999-2000	Female	20	Mexican American	1.68	High School Diploma (including GED)	2	10	26.07	No	No	No	No	No	No	No	No	No	96.7	157.9			11.3		170	3.64	6.5	44.2	3.7	72.8	14.98	5	335	318	191	4.94	60	173.5	170.77	1	0	235
1025	1999-2000	Male	53	Non-Hispanic White	5	High School Diploma (including GED)	1	1	41.49	Yes	No	No	No	No	No	No	No	No	123.3	171.9	0.4	6.6	15	1.8	142	4.95	9.1											7032.28	6833.71	1	0	233
1026	1999-2000	Female	62	Non-Hispanic White		High School Diploma (including GED)	2	11	34.5	Yes	No	Yes	Yes	No	No	No	No	No	120.8	173.3	0.5	3.9	14.4	2.8	279	4.38	7.6	44.2	4.6			6.4		156			35	5791.76	5544.41	1	0	231
1027	1999-2000	Female	2	Non-Hispanic White	2.22		2	2	18.64				No						56.2	93.8																		3521.64	3002.51	2
1028	1999-2000	Male	46	Mexican American	0.71	Less Than High School	2	6	23.62	Yes			No	No	No	No	No	No	88.9	173.5	0.8	8	16.3	2.7	303	5.09	11.8	44.2	4.7			5.4		220			41	1066.11	982.365	1	0	233
1029	1999-2000	Male	68	Non-Hispanic White		More Than High School	2	10	30.49	No		No	No	No	No	No	No	No	113	169.4	0.4	3	17.2	1.7	225	5	5.4	70.7	4.9	116.2	8.99	4.9	170	228	149	3.85	45	6360.49	5355.7	1	1	242	10
1030	1999-2000	Female	69	Non-Hispanic Black	0.96	Less Than High School	1	7	38.51	Yes	No	Yes	Yes	No	No	No	No	No	113.7	166.3	0.5	4.9	12	2.6	278	4.05	8.3	44.2	4.1	146.1	20.77	7.9	144	247	157	4.06	62	1446.4	1341.75	1	1	153	1
1031	1999-2000	Male	65	Non-Hispanic Black	0.86	Less Than High School	1	7	24.11	Yes	No	Yes	Yes	No	No	No	No	No	95.7	169.8	0.4	4	13	1.5	213	4.77	6.1	141.4	4			5.2		174			56	1081.85	1016.82	1	1	126	1
1032	1999-2000	Male	51	Non-Hispanic White		High School Diploma (including GED)	3	1	25.22	Yes	Yes	No	No	No	No	No	No	No	91.4	178.1	0.6	3.3	15.2	1.3	280	4.88	5.6	97.2	4.2	95.6	5.35	5.5	95	212	153	3.96	40	4381.71	4214.75	1	0	241
1033	1999-2000	Female	45	Non-Hispanic Black	0.88	Less Than High School	1	7	23.23	Yes	No	No	No	No	No	No	No	No	82.4	165.2	0.7	3	11.5	2.1	379	4	5.9	53	4.5	101.6	7.11	5.5	142	197	105	2.72	63	2055.12	2011.56	1	0	245
1034	1999-2000	Female	81	Other Hispanic	0.98	More Than High School	1	5		No		No	Yes	No	No	No	No	No																				2659	2104.55	1	1	44	8
1035	1999-2000	Female	52	Mexican American	5	More Than High School	1	12	24.08	No	No	Yes	No	No	No	No	No	No	82.9	160.2	0.5	3.3	13.8	1.4	312	4.21	5.4	61.9	5.2	105.8	9.2	5.6	91	340	223	5.77	99	1048.85	952.664	1	0	238
1036	1999-2000	Male	7	Other Race - Including Multi-Racial	2.51	Less Than High School	2	8	21.29				No						72.1	133.6	0.5	3.8	13.1	4	476	4.68	9.1							197			54	956.632	896.066	2
1037	1999-2000	Female	12	Non-Hispanic Black	1.73	Less Than High School	1	7	19.85				No						69.5	157.9	0.7	3.8	13.8	2.6	304	4.43	7.2	35.4	4.4	87	11.25	5.2	63	118	66	1.71	40	554.815	557	2
1038	1999-2000	Male	70	Non-Hispanic Black	5	Less Than High School	1	8	25.57	Yes	No	No	No	No	No	No	No	No	95	157.6	0.5	2.3	13.8	1.7	211	4.45	4.7	70.7	4.3	95.5	4.94	4.8	74	199	110	2.84	74	985.599	946.024	1	1	114	2
1039	1999-2000	Female	9	Non-Hispanic White	0.42	Less Than High School	2	9	14.99				No						61.1	143.8	0.3	2.1	13.7	1.7	230	4.85	4.3							153			65	5693.63	5460.85	2
1040	1999-2000	Male	15	Non-Hispanic Black	0.59	Less Than High School	2	11	22.69				No						76.8	185.3	0.5	1.1	14.3	1.9	327	5.03	3.9	70.7	4.5			4.6		120			56	741.609	739.048	2
1041	1999-2000	Female	41	Mexican American	3.89	High School Diploma (including GED)	1	3	35.93	Yes	No	No	No	No	No	No	No	No	98.6	159.4	0.8	5.1	15.9	3.3	241	4.92	9.4	44.2	4.6			5		237			47	1216.53	1199.11	1	0	238
1042	1999-2000	Male	16	Mexican American	0.61	Less Than High School	2	6	21.58			No	No						75.7	162.1	0.4	5	15.5	1.1	287	4.7	6.8	53	4.9	92.5	8.1	5	84	123	65	1.68	41	263.18	255.823	2
1043	1999-2000	Female	62	Non-Hispanic White	2.47	High School Diploma (including GED)	2	1	25.91	No		No	No	No	No	No	No	No	87.6	161.4	0.5	4.1	13.6	1.5	406	4.49	6.3	44.2	4.5	91.9	6.39	5.6	92	229	167	4.32	43	4482.6	4468.76	1	0	237
1044	1999-2000	Female	57	Non-Hispanic Black	1.52	Less Than High School	1	9	23.79	Yes	No	No	No	No	No	No	No	No	77.3	153	1	9.9	12.4	5.2	378	5.49	17	53	4.8	88.1	5.83	5.7	105	197	117	3.03	59	3314.86	2947.69	1	0	230
1045	1999-2000	Female	61	Non-Hispanic White	4.8	High School Diploma (including GED)	1	1	28.31	No	No	No	No	No	No	No	No	No	77	152.7	0.5	2.6	15.2	1.5	248	4.81	4.6	79.6	4.3			5.2		208			46	4620.25	4621.4	1	0	233
1046	1999-2000	Male	50	Non-Hispanic Black		High School Diploma (including GED)	2	10	21.17	Yes	Yes	No	No	No	No	No	No	No	82.3	177.5	0.5	2.4	13.9	2.2	309	4.73	5.3	61.9	4.6			5.6		187			48	3014.78	2848.58	1	0	235
1047	1999-2000	Female	33	Non-Hispanic Black	2.22	More Than High School	1	9	20.45	No	No	No	No	No	No	No	No	No	85	174.7	0.5	3.3	11.7	1.9	208	3.63	5.9	44.2	4.2	83.8	10.49	4.7	65	116	61	1.58	42	3511.71	3446.03	1	0	230
1048	1999-2000	Female	78	Non-Hispanic White	0.13	High School Diploma (including GED)	2	7		No		No	No	No	No	No	No	No																				0	3411.47	1	1	156	2
1049	1999-2000	Female	0	Mexican American	3.62		2	11																														769.469	712.506	2
1050	1999-2000	Female	36	Mexican American	0.69	Less Than High School	1	5	22.86	No		No	No	No	No	No	No	No	79.4	154.7	0.5	3.3	14.5	1.5	259	4.86	5.4	35.4	5	97	7.14	5.3	323	190	75	1.94	51	1968.73	1887.84	1	0	235
1051	1999-2000	Male	17	Non-Hispanic Black	2.05	Less Than High School	2	5	21.07			No	No						68.6	179	0.5	5.3	15.4	2.1	287	5.11	8.3	61.9	4.7	73.8	2.74	5.1	28	99	53	1.37	41	621.271	590.516	2
1052	1999-2000	Female	74	Mexican American		Less Than High School	1	4		No		Yes	No	No	No	No	No	No																				0	253.312	1	0	248
1053	1999-2000	Male	14	Mexican American	0.25	Less Than High School	1	3	19.94				No						68.7	168.5	0.5	3.4	16.4	2.3	278	5.18	6.3	53	5			4.6		140			41	406.286	376.986	2
1054	1999-2000	Female	42	Mexican American	0.54	Less Than High School	1	13	26.33	Yes	No	No	No	No	No	No	No	No	95.4	149.3	0.4	4	13.5	1.6	289	4.22	6.1	35.4	4.8			4.9		241			54	867.019	869.938	1	0	236
1055	1999-2000	Male	2	Mexican American	2.67		2	2	16.72				No						46.3	84	0.5	3.2	11.9	5.5	323	4.11	10.1											478.717	466.315	2
1056	1999-2000	Male	35	Non-Hispanic Black	2.31	High School Diploma (including GED)	1	5	26.44	Yes	No	No	No	No	No	No	No	No	92.4	168.1	0.3	1.3	14.3	1.7	206	4.86	3.5	70.7	4.9			5.2		211			52	3468.46	3231.24	1	0	235
1057	1999-2000	Female	17	Non-Hispanic Black		Less Than High School	2	4	22.14			No	No						84.7	162	0.7	5.5	10.4	1.5	258	3.51	7.8	26.5	3.7			4.8		151			49	474.921	472.231	2
1058	1999-2000	Male	61	Mexican American	0.72	Less Than High School	1	3	26.34	Yes	Yes	No	No	No	No	No	No	No	98.2	176	0.4	3.1	17.1	1.8	217	5.05	5.5	70.7	4.7	93.1	5.92	5.6	110	215	159	4.11	34	283.309	259.28	1	0	238
1059	1999-2000	Female	85	Non-Hispanic White	0.84	Less Than High School	1	1		No		Yes	No	No	No	No	No	No																				0	1833.6	1	1	13	4
1060	1999-2000	Male	16	Mexican American	5	Less Than High School	1	13	24.55			No	No						82.3	168.5	0.7	5.7	14.7	2.1	295	4.95	8.9	61.9	5.3			5.1		142			45	325.397	308.156	2
1061	1999-2000	Male	75	Mexican American	1.55	High School Diploma (including GED)	2	6		Yes		No	Yes	Yes	Yes	No	No	No																				0	186.639	1	1	100	10
1062	1999-2000	Female	17	Mexican American	0.72	Less Than High School	1	10	24.79			No	No						84.2	152.3	0.4	4.7	13.7	2.4	256	4.65	7.6	44.2	4.8			4.5		172			61	382.715	367.525	2
1063	1999-2000	Female	24	Mexican American	3.82	Less Than High School	2	6	32.71	No	No	No	No	No	No	No	No	No	101.8	168.8	0.3	7.5	13.5	2.3	296	4.81	10.3	53	4	93.6	8.23	5.7	162	249	170	4.4	47	153.994	149.463	1	0	234
1064	1999-2000	Female	14	Non-Hispanic Black	0.72	Less Than High School	1	8	27.77				No						87.5	169.4	0.5	2.1	13.5	0.9	260	4.84	3.5	70.7	4.7			4.5		135			46	565.961	536.095	2
1065	1999-2000	Male	73	Other Hispanic	0.86	Less Than High School	2	13	31.18	Yes	No	No	No	No	No	No	No	No	108.4	165.4	0.7	3.8	15	1.7	270	4.99	6.4	70.7	4.3	105.4	16.91	5.7	187	241	165	4.27	39	1680.44	1481	1	1	202	10
1066	1999-2000	Male	19	Mexican American	1.42	Less Than High School	1	7	22.97			No	No						81.1	172.8	0.4	6.2	17.3	1.1	242	5.97	7.8	70.7	4.7	109.4	9.46	4.9	36	90	47	1.22	36	471.207	447.634	1	0	247
1067	1999-2000	Female	33	Mexican American	1.34	Less Than High School	2	5	37.62	No		No	No	No	No	No	No	No	103.2	153.9	0.5	7.8	11.6	2.2	387	3.82	10.7	26.5	3.6			5.3		244			81	1652.3	1584.41	1	0	242
1068	1999-2000	Male	33	Mexican American	0.87	Less Than High School	1	3	31.17	Yes	Yes	No	No	No	No	No	No	No	105.5	171.7	0.5	3.9	16.3	3.8	248	5.5	8.3	53	4.8			5.4		187			39	2411.34	2281.64	1	0	239
1069	1999-2000	Female	6	Non-Hispanic White	0	Less Than High School	1	11	15.18				No						55.7	110.4	0.4	4.3	13	2	386	4.23	6.9						60	182	124	3.21	46	5698.54	5460.85	2
1070	1999-2000	Female	19	Mexican American	4.4	High School Diploma (including GED)	2	6	17.26			No	No						65.7	161.1	0.5	4.8	14.5	2.3	262	4.97	7.6	53	4.8			4.8		169			72	276.98	264.787	1	0	232
1071	1999-2000	Male	34	Non-Hispanic Black	2.63	High School Diploma (including GED)	1	11	26.49	No		No	No	No	No	No	No	No	89	172.9	0.5	1.6	15.6	1.8	309	5.05	4.1	88.4	4.4	90.4	8.49	5.7	84	324	235	6.08	73	2116.91	1941.19	1	1	130	10
1072	1999-2000	Female	17	Non-Hispanic Black	2.59	Less Than High School	1	2	21.8			No	No						72.7	159.7	0.4	1.9	12.3	1.9	199	4.41	4.4	53	4.9			4.9		133			44	1061.39	1015.18	2
1073	1999-2000	Female	10	Non-Hispanic Black	4.25	Less Than High School	1	7	33.91				No						93.3	144.9	0.3	6.6	12.3	3	355	4.91	10.2							155			51	879.433	852.753	2
1074	1999-2000	Male	1	Non-Hispanic Black			1	7					No								1.5	3.5	12.7	5.5	316	4.38	10.8											571.589	574.062	2
1075	1999-2000	Male	19	Mexican American	0.49	Less Than High School	2	7	22.41			No	No						80.5	156.1	0.4	2.7	15	1.6	215	4.72	4.8	61.9	4.9	100.2	6.73	5.3	70	143	88	2.28	41	214.841	211.999	1	0	246
1076	1999-2000	Male	19	Other Race - Including Multi-Racial	0.36	High School Diploma (including GED)	1	11	30.04			No	No						98.1	179.8	0.5	3.4	15.5	2.3	222	4.94	6.4	70.7	4.9			5		173			30	3926.42	3599.59	1	0	231
1077	1999-2000	Male	84	Non-Hispanic White	1.81	Less Than High School	2	11	16.91	Yes		Yes	No	No	Yes	No	Yes	No	68.6	163.2	0.5	4.9	12	0.9	203	3.8	6.6			99.9		5.1						1896.74	1370.71	1	1	73	2
1078	1999-2000	Female	13	Non-Hispanic Black	0.84	Less Than High School	1	7	22.58				No						69.1	150	0.5	2.9	14.7	2.6	279	4.48	6.3	26.5	4.6	80.6	15.67	5	54	181	101	2.61	70	501.154	495.816	2
1079	1999-2000	Male	16	Mexican American	0.94	Less Than High School	1	10	21.75			No	No						74.7	171	0.6	3	16	1.5	229	5.22	5.3	61.9	4.9	87.8	4.98	5.2	61	135	81	2.09	42	267.998	260.506	2
1080	1999-2000	Female	7	Non-Hispanic White	3.64	Less Than High School	1	7	14.75				No						53.3	123.5	0.4	1.6	12.7	2.5	233	4.31	5.1						59	180	100	2.59	68	4425.55	3847.63	2
1081	1999-2000	Female	13	Mexican American	0.18	Less Than High School	1	4	26.76				No						83.4	160.8	0.6	4.2	14.7	2.8	407	5.03	7.8	35.4	4.9	81.9	7.22	4.9	88	172	114	2.95	40	274.584	266.552	2
1082	1999-2000	Female	4	Mexican American	0.35		2	3	15.79				No						51.7	106.9	0.4	2.8	13.6	2.8	397	4.73	6.1						101	183	102	2.64	61	732.039	697.058	2
1083	1999-2000	Female	0	Mexican American	0.38		2	13																														192.666	190.383	2
1084	1999-2000	Female	16	Non-Hispanic Black	0.58	Less Than High School	2	12	20.15			No	No						71.7	155	1.1	2.9	12.9	4.7	357	4.49	9.4	44.2	4.6			4.9		163			52	684.71	669.342	2
1085	1999-2000	Male	61	Non-Hispanic Black	2.9	Less Than High School	2	7	24.43	Yes	Yes	No	No	No	No	No	No	No	90.5	168.9	0.8	3.8	15.4	3.3	239	4.89	8	70.7	4.6			5.1		243			110	973.136	901.844	1	1	58	2
1086	1999-2000	Female	6	Non-Hispanic White		Less Than High School	1	1	13.65				No						47	111.6	0.8	3.4	12.5	2.9	277	4.58	7.6							171			45	5145.08	4473.2	2
1087	1999-2000	Male	14	Non-Hispanic White	1.95	Less Than High School	3	1	21.44				No						74.3	165.6	0.8	3.6	14.4	1.8	246	4.72	6.4	44.2	4.9			4.8		161			49	2479.93	2446.56	2
1088	1999-2000	Female	85	Non-Hispanic White	0.78	More Than High School	2	6		Yes		Yes	No	No	No	No	No	No																				0	1749.59	1	1	70	3
1089	1999-2000	Female	14	Mexican American	2.38	Less Than High School	1	12	30.2				No						88.5	160.1	0.7	7.6	13.9	3.3	407	4.45	11.7	53	4.5			5		143			43	335.5	315.968	2
1090	1999-2000	Female	45	Non-Hispanic White	1.36	Less Than High School	1	7	15.77	Yes		No	No	No	No	Yes	No	No	67.4	162.4	0.7	6.5	14.3	4	312	3.95	11.8	44.2	4.8	90.1	6.52	5.3	185	168	73	1.89	58	11582.7	9498.32	1	0	246
1091	1999-2000	Female	8	Non-Hispanic White	0.79	Less Than High School	1	5	15.15				No						57.6	130.5	0.5	2.7	11.4	2.8	312	4.93	6.7						91	162	86	2.22	58	5140.27	4999.25	2
1092	1999-2000	Female	66	Mexican American	0.06	Less Than High School	2	3	35.68	Yes		Yes	No	No	No	No	No	No	106	139.7	0.7	5.5	15.8	2.6	286	4.7	9.1					5.9						370.9	291.42	1	0	247
1093	1999-2000	Female	42	Non-Hispanic Black	2.15	Less Than High School	2	4	36.01	No		No	No	No	No	No	No	No	106.6	155.8	0.5	2.2	12.3	1.8	295	4.56	4.6	53	4			5.5		208			43	2414.51	2247.64	1	0	237
1094	1999-2000	Female	18	Mexican American	2.01	High School Diploma (including GED)	1	10	25.58			No	No						75.6	151.6	0.4	5.3	14.3	2.3	220	4.5	8.1	44.2	4.5			4.8		118			41	278.047	274.885	1	0	248
1095	1999-2000	Male	76	Mexican American	1.45	Less Than High School	1	13		Yes		Yes	No	No	No	No	No	No																				0	189.315	1	1	216	10
1096	1999-2000	Male	39	Mexican American	1.2	Less Than High School	2	6	32.67	Yes	Yes	No	No	No	No	No	No	No	104.8	165.8																		1714.07	1675.84	1	0	232
1097	1999-2000	Male	14	Non-Hispanic Black	0.53	Less Than High School	2	4	17.82				No						66.7	172.6	0.6	4.4	14.1	2.1	231	4.31	7.2	44.2	4.5			4.6		141			62	557.187	525.088	2
1098	1999-2000	Male	25	Non-Hispanic Black	5	More Than High School	2	9	26.43	No	No	No	No	No	No	No	No	No	88	183																		2690.61	2467.26	1	0	239
1099	1999-2000	Male	1	Non-Hispanic White	1.48		1	5					No																									3502.07	3323.27	2
1100	1999-2000	Male	2	Non-Hispanic Black	3.94		2	9	18.83				No						53.8	98.3	0.7	3.3	12.4	5	490	4.3	9.3											442.605	441.865	2
1101	1999-2000	Male	77	Non-Hispanic White	1.07	Less Than High School	1	9		Yes		No	No	No	No	No	Yes	No																				0	1520.9	1	1	58	2
1102	1999-2000	Female	20	Mexican American		Less Than High School	1	2	24.49	No		No	No	No	No	No	No	No	94.5	157.3																		1911.42	1914.95	1	0	232
1103	1999-2000	Male	7	Non-Hispanic White	4.64	Less Than High School	3	1	15.01				No						57.6	124.6	1.1	5.3	11.9	2.7	194	4.27	9.2							124			47	4012.43	3746.98	2
1104	1999-2000	Female	44	Mexican American	4.11	More Than High School	2	5	40.89	No	No	No	No	No	No	No	No	No		162.9	0.8	5.5	13.4	2.8	354	4.49	9.6	26.5	4.2	101.6	14.98	5.8	85	165	104	2.69	44	903.211	865.817	1	0	242
1105	1999-2000	Female	15	Non-Hispanic White		Less Than High School	2	11	24.93				No						81.5	150.8	0.9	5.2	13.1	1.6	205	4.1	8	44.2	4.4	87.2	24.13	5	83	134	78	2.02	39	2938.71	2826.44	2
1106	1999-2000	Male	72	Non-Hispanic White	0.9	Less Than High School	2	13	22.96	Yes	No	No	No	No	No	Yes	No	No	95.6	178.8	0.6	5.1	15.1	1.9	255	4.96	7.8	70.7	4.1			5.4		186			45	1765.39	1481	1	1	103	3
1107	1999-2000	Male	0	Mexican American	1.54		1	12																														207.356	194.999	2
1108	1999-2000	Male	19	Non-Hispanic White	3.53	High School Diploma (including GED)	1	11	24.16			No	No						80.4	174.2	0.3	2.2	14.6	1.3	240	4.79	4.2	70.7	4.7	88.6	12.17	5.2	38	86	38	0.98	41	3991.35	3819.95	1	0	247
1109	1999-2000	Male	19	Non-Hispanic White	4.4	More Than High School	1	1	23.16			No	No						81.8	177.9	0.4	2.7	15.2	1.4	327	4.79	4.8	79.6	4.7	89.1	6.34	4.9	51	149	98	2.53	41	3310.91	3129.07	1	0	233
1110	1999-2000	Female	55	Non-Hispanic Black		More Than High School	2	5	26.86	Yes		No	No	No	No	No	No	No	95	162	0.5	1.9	13.4	1.8	337	4.44	4.4	106.1	4.8	86.8	33.47	5.5	109	226			58	2806.62	2734.84	1	0	242
1111	1999-2000	Male	3	Non-Hispanic White	1.07		2	4	15.34				No						49.5	93.8	0.9	4	11.3	4.4	412	4.05	9.8							165			58	2053.56	1896.38	2
1112	1999-2000	Female	20	Other Hispanic	0.21	Less Than High School	1	5	26.33	No		No	No	No	No	No	No	No	84.4	147.9	0.3	3.5	12.4	1.9	173	4.64	5.8	35.4	4.6	88.7	10.77	5	33	145	89	2.3	49	5096.65	4620.72	1	0	235
1113	1999-2000	Male	4	Non-Hispanic Black	0.32		1	13	16.11				No						52.7	106.3	0.7	3.3	11.6	2.8	321	4.31	7.3							165			78	863.069	858.428	2
1114	1999-2000	Female	1	Mexican American	1.8		2	6					No								0.8	2.9	11.4	4.2	274	4.34	8											372.959	377.618	2
1115	1999-2000	Female	9	Non-Hispanic Black	1.06	Less Than High School	1	7	14.06				No						55	151.1	0.7	1.4	15.4	3.2	301	5.23	5.5							148			43	862.451	852.753	2
1116	1999-2000	Male	40	Non-Hispanic Black	4.95	More Than High School	2	8	23.22	No	No	No	No	No	No	No	No	No	79.7	169.5	0.4	2	15.1	1.8	297	5.05	4.4	79.6	4.5	99.8	8.36	4.5	76	170	112	2.9	43	2197.1	2142.67	1	0	246
1117	1999-2000	Male	47	Non-Hispanic Black	0.73	Less Than High School	1	9	18.6	Yes	No	No	No	No	No	No	No	No	71.7	163.8	0.6	2.3	16.2	2.2	239	5.77	5.3	53	5.1			5.2		233			58	2680.29	2532.54	1	1	245	8
1118	1999-2000	Male	52	Non-Hispanic White	5	More Than High School	1	8		Yes		No	No	No	No	No	No	No																				0	5989.49	1	0	242
1119	1999-2000	Female	84	Non-Hispanic White	1.2	Less Than High School	2	6	25.12	No	No	No	No	No	No	No	No	No	96.7	165.6	0.5	3.3	13.7	2.8	290	4.54	6.9	35.4	4.3	104.8	10.43	5.6	245	289	149	3.85	91	2533.24	1749.59	1	1	70	10
1120	1999-2000	Female	55	Mexican American	0.05	Less Than High School	1	3	34.29	No	No	Yes	No	No	No	No	No	No	113.2	155.2	0.5	4.2	15.4	2.7	255	4.89	7.6	35.4	4.7			5.5		201			41	1117.71	1137.99	1	0	238
1121	1999-2000	Female	15	Non-Hispanic Black	0.75	Less Than High School	2	2	19.26				No						66.1	165.1	0.3	2.4	13.2	3.1	210	4.63	5.9	70.7	4.6			4.6		125			43	575.465	563.234	2
1122	1999-2000	Female	45	Non-Hispanic Black	1.33	High School Diploma (including GED)	2	9	36.9	Yes	No	Yes	No	No	No	No	No	No	95	155.3	0.7	4.3	12.8	2.4	275	4.47	7.7	61.9	3.9			5.3		171			49	1873.47	1798.18	1	0	239
1123	1999-2000	Female	19	Mexican American		Less Than High School	2	2	26.18			No	No						92.2	153.9	0.6	4.1	12.7	2.9	268	4.16	7.9	44.2	5			4.9		188			42	317.116	295.444	1	0	246
1124	1999-2000	Female	15	Non-Hispanic White	5	Less Than High School	1	1	19.91				No						71.7	157.2	0.6	5.6	14.4	4.2	397	4.77	10.5	44.2	4.5			5.2		277			69	2736.61	2632.07	2
1125	1999-2000	Female	27	Non-Hispanic White	3.03	More Than High School	1	2	19.42	No	No	No	No	No	No	No	No	No	68	156.4	0.6	6.2	13.9	1.7	260	4.7	8.5	53	5.2	87.5	6.49	4.9	173	194	110	2.84	49	9377.57	8776.13	1	0	232
1126	1999-2000	Male	9	Mexican American	1.47	Less Than High School	1	4	16.94				No						62.5	135.5	0.4	2.9	13.5	3.7	183	4.57	7.1							197			67	1407.9	1412.83	2
1127	1999-2000	Female	28	Non-Hispanic White	3.64	More Than High School	2	1	32.55	No	No	No	No	No	No	No	No	No	111	153.5	0.7	6.8	14.1	2.2	222	4.55	9.9	44.2	4.5			4.7		188			53	7287.04	6752.74	1	0	237
1128	1999-2000	Female	59	Non-Hispanic Black	3.83	More Than High School	1	13	47.77	No		Yes	No	No	No	No	No	No	114	167.3	0.7	4.3	14.1	2.6	336	4.7	7.8	53	4.3			5.6		218			48	2499.35	2435.43	1	0	236
1129	1999-2000	Male	15	Non-Hispanic Black		Less Than High School	2	4	37.06				No						113.4	180.1	0.5	4.8	14.1	3.2	286	4.81	8.6	70.7	4.6			5.6		203			55	508.946	507.188	2
1130	1999-2000	Female	65	Non-Hispanic White	2.49	More Than High School	1	6	20.11	Yes	No	Yes	No	No	No	No	No	No	81.1	162.5	0.8	7.7	14.6	2.5	419	4.58	11.3	53	4.8	108.6	13.67	5.4	217	223	118	3.05	62	6083.27	5309.66	1	1	220	8
1131	1999-2000	Female	28	Non-Hispanic White	5	More Than High School	1	11	33.17	No	No	No	No	No	No	No	No	No	112.5	168.7	0.7	6.1	13	2.2	313	4.52	9.2	53	4.3			5.3		185			45	7539.02	7317.16	1	0	231
1132	1999-2000	Male	44	Non-Hispanic Black	2.09	Less Than High School	2	11	28.08	No	Yes	Yes	No	No	No	No	No	No	91	165.5	0.5	3.5	13.9	2.2	272	4.74	6.3	70.7	4.4	102.3	11.39	4.6	116	250	169	4.37	58	2760.05	2691.68	1	0	232
1133	1999-2000	Male	17	Other Race - Including Multi-Racial	2.54	Less Than High School	2	4	17.04			No	No						62.2	165.9	0.7	6.4	14.5	1.8	303	5.22	9.1	53	4.7	107.8	8.06	5.4	48	169	101	2.61	58	509.437	485.317	2
1134	1999-2000	Female	5	Other Race - Including Multi-Racial	2.51		2	8	17.1				No						55.3	112.4	0.7	6.9	12.6	4	384	4.21	11.8											883.455	892.236	2
1135	1999-2000	Male	72	Non-Hispanic Black	1.15	Less Than High School	1	2	21.19	Yes		No	No	No	No	No	No	No	77	173.8																		1487.89	1428.14	1	0	232
1136	1999-2000	Male	12	Non-Hispanic White	4.24	Less Than High School	1	1	17.14				No						70	178.8	0.4	3.1	14.8	2.3	274	4.83	5.9	44.2	4.8			4.8		161			54	3253.28	3181.89	2
1137	1999-2000	Female	73	Non-Hispanic White	4	High School Diploma (including GED)	1	8	29	Yes	No	No	No	No	No	Yes	No	No	110.7	164.1	0.7	4.8	13.6	2	175	4.26	7.8	61.9	4.6			5.3		243			61	4670.69	3799.47	1	1	173	3
1138	1999-2000	Female	19	Mexican American	1.5	More Than High School	1	4	30.22			No	No						102	162	0.7	6.9	13.6	3.5	306	4.41	11.4	35.4	4.3			5.1		173			51	604.091	597.222	1	0	247
1139	1999-2000	Female	65	Non-Hispanic White	5	High School Diploma (including GED)	1	5	32.17	No	No	Yes	No	No	No	No	No	No	105.7	158.1	0.6	6.5	14.9	2.1	255	4.68	9.4					5.7						3813.04	3650.19	1	0	232
1140	1999-2000	Male	17	Mexican American	0.02	Less Than High School	2	6	21.21			No	No						74.2	174.4	0.5	3.8	14.1	2.1	228	4.7	6.6	79.6	5			5.1		145			51	316.786	292.369	2
1141	1999-2000	Female	51	Mexican American		Less Than High School	2	2	19.51	Yes	Yes	No	No	No	No	No	No	No	73.3	160.9	0.5	5.3	13.9	2	294	4.16	8.1	35.4	4.8	92.3	5.32	5.3	247	236	126	3.26	61	1005.56	963.932	1	0	241
1142	1999-2000	Male	13	Mexican American	1.8	Less Than High School	2	3	20.84				No						75.3	163.5	0.4	3.3	16.3	1.7	336	5.53	5.4	44.2	4.6	97.8	12.78	5.1	60	139	82	2.12	45	356.22	350.544	2
1143	1999-2000	Male	16	Non-Hispanic Black	2.01	Less Than High School	2	7	34.12			No	No						101.4	190.8	0.5	1.8	13.4	2	222	4.47	4.5	79.6	4	97.8	13.66	4.9	59	129	83	2.15	34	499.532	481.899	2
1144	1999-2000	Female	68	Non-Hispanic White	1.07	Less Than High School	1	12	26.25	Yes	No	Yes	No	No	Don't know	No	No	No	92.6	159.4	0.6	4.1	13.7	3.3	322	4.31	8.2	70.7	4.4			5.4		206			31	4768.76	5079.1	1	1	60	1
1145	1999-2000	Female	13	Mexican American	2.93	Less Than High School	2	10	25.37				No						83.6	150.8	0.4	4.5	13.5	2.3	255	4.61	7.3	53	4.7			4.9		171			72	562.387	560.666	2
1146	1999-2000	Female	1	Mexican American	0.5		2	6					No								1.3	5.3	12.5	10.9	690	4.48	17.9											350.822	339.269	2
1147	1999-2000	Female	1	Non-Hispanic White	1.11		1	10					No								0.8	2.9	13.1	6.3	467	4.63	10.5											1680.97	1654.46	2
1148	1999-2000	Female	71	Non-Hispanic White	1.08	Less Than High School	1	6		Yes		Yes	No	No	No	Yes	No	Yes																				0	4192.05	1	1	54	1
1149	1999-2000	Female	16	Non-Hispanic Black	0.61	Less Than High School	1	6	19.2			No	No						68.1	161.2																		836.818	811.198	2
1150	1999-2000	Female	48	Non-Hispanic Black	0.9	Less Than High School	1	2	23.69	Yes	No	Yes	Yes	No	Yes	No	No	No	91.9	165.5																		3945.48	3830.94	1	1	102	9
1151	1999-2000	Male	2	Mexican American	1.8		1	3	17.53				No						50.6	90	0.5	2.9	13.5	3.5	263	4.47	7											613.369	580.084	2
1152	1999-2000	Female	17	Mexican American	2.1	Less Than High School	1	3	18.68			No	No						80.1	161.8	0.4	6.6	12.3	1.2	218	3.8	8.3	35.4	4.1	72.7	7.61	4.6	86	214	121	3.13	76	195.795	182.13	2
1153	1999-2000	Female	3	Non-Hispanic White			2	4	16.42				No						49.8	94.3	0.7	3.2	13.3	4.7	439	4.7	9.1						65	141	64	1.66	64	2064.15	1833.67	2
1154	1999-2000	Male	32	Non-Hispanic Black	4.89	More Than High School	2	1		Yes		No	No	No	No	No	No	No																				0	3043.44	1	0	237
1155	1999-2000	Male	40	Non-Hispanic Black		Less Than High School	1	8	25.23	Yes	No	No	No	No	No	No	No	No	85.7	178.5	0.4	1.9	14.6	1.8	140	5.01	4.3	61.9	4.6	88.9	8.23	5.3	181	213			40	2316.5	2180.26	1	0	240
1156	1999-2000	Male	16	Non-Hispanic Black	4.11	Less Than High School	2	4	17.83			No	No						65.4	174.2	1.1	10.9	15	1.7	228	5.28	14	53	5			5.4		145			82	488.856	485.317	2
1157	1999-2000	Male	11	Mexican American	0.7	Less Than High School	1	3	24.35				No						91.5	157.5	0.7	4.8	15.5	3.4	332	5.04	9.5							150			39	810.393	793.382	2
1158	1999-2000	Male	49	Non-Hispanic Black	5	More Than High School	2	8	38.31	No	No	No	No	No	No	No	No	No	125.8	180.5	0.5	3.7	15.6	2.4	206	5.78	6.7	70.7	4.2			5.6		150			51	2267.68	2142.67	1	0	247
1159	1999-2000	Male	19	Non-Hispanic White	1.8	Less Than High School	2	8	21.43			No	No						79.9	182.4	0.6	3.7	15.1	1.7	212	5.25	6.2	61.9	4.9	97.8	12.29	5.4	121	207	152	3.93	31	2804.67	2684.24	1	0	244
1160	1999-2000	Female	18	Mexican American	1.27	High School Diploma (including GED)	2	13	25.38			No	No						90.7	164.3	0.3	4	13.4	1.5	186	4.52	6.1	35.4	5	87.8	16.3	5	60	139	84	2.17	43	242.48	231.806	1	0	243
1161	1999-2000	Male	57	Non-Hispanic White	3.52	High School Diploma (including GED)	1	7	29.76	Yes	Yes	No	No	No	No	No	No	No	101.2	170.4	0.5	2.8	14.6	1.4	365	5.43	5	79.6	4.4	130.2	32.91	5.3	191	181	106	2.74	37	5710.08	5475.72	1	0	244
1162	1999-2000	Female	8	Non-Hispanic Black	1.6	Less Than High School	2	7	19.06				No						62.1	138.4	0.4	2.5	11.8	4.8	383	4.75	8.3							164			38	812.357	789.034	2
1163	1999-2000	Female	46	Mexican American	0.37	Less Than High School	2	7	31.43	No		Yes	Yes	No	No	No	Yes	No	94.5	148.6																		691.448	692.656	1	1	76	1
1164	1999-2000	Male	46	Non-Hispanic White	3.44	Less Than High School	2	11		Yes		Yes	No	No	No	No	No	No																				0	10472.9	1	0	231
1165	1999-2000	Female	0	Non-Hispanic Black	2.06		2	12																														454.781	456.525	2
1166	1999-2000	Male	46	Mexican American	0	Less Than High School	2	2		No		No	No	No	No	No	No	No																				0	1033.6	1	0	246
1167	1999-2000	Male	40	Non-Hispanic White	3.03	Less Than High School	2	5	20.94	Yes	Yes	No	No	No	No	No	No	No	89.3	180.6	0.7	2.2	17.2	2	135	5.39	5.1	61.9	4.9			5.2		148			47	11008	10629.2	1	1	125	2
1168	1999-2000	Female	19	Other Hispanic	1.9	Less Than High School	1	8	23.96			No	No						78.6	162.4	0.6	3.2	11.2	2.4	372	4.43	7.8	44.2	4.8	91	9.4	4.8	89	161	90	2.33	54	2863.18	2642.51	1	0	242
1169	1999-2000	Female	9	Mexican American	0.78	Less Than High School	2	8	14.75				No							128.1																		600.777	587.198	2
1170	1999-2000	Female	65	Mexican American	2.67	Less Than High School	1	3	56.34	Yes		Yes	No	No	No	No	No	No		156.9	1.1	8.6	15.6	3.2	248	5.1	13.1	44.2	4.2			7		180			36	366.169	317.935	1	1	185	10
1171	1999-2000	Male	62	Mexican American	3.25	More Than High School	1	12	32.41	Yes	Yes	No	Yes	No	No	No	No	No	110.2	174.5	0.5	4.1	16.3	1.1	210	4.97	5.9	70.7	4.8	306.6	10.34	10.8	701	274			33	272.039	273.064	1	0	239
1172	1999-2000	Male	7	Mexican American	0.97	Less Than High School	2	6	15.77				No						59.8	128.9	0.6	5.1	13.7	2.1	387	5.02	8							208			62	593.327	582.73	2
1173	1999-2000	Male	68	Non-Hispanic Black	0.62	Less Than High School	2	5	39.03	Yes	No	No	Yes	No	No	No	No	No	134.2	176	0.7	4.5	11.8	2.4	194	3.96	7.8	114.9	3.8			7.4		226			45	924.138	868.589	1	1	123	10
1174	1999-2000	Male	12	Mexican American	1.5	Less Than High School	2	13	28.33				No						89.9	159.3	0.6	8.1	13.9	2.4	380	4.88	11.3	44.2	4.7			5.2		123			45	321.12	315.56	2
1175	1999-2000	Male	0	Other Hispanic	0.77		2	9																														329.307	313.296	2
1176	1999-2000	Male	0	Mexican American	0.48		1	5																														241.845	238.978	2
1177	1999-2000	Male	82	Non-Hispanic White	1.94	High School Diploma (including GED)	2	11	29.89	Yes		No	Borderline	No	Don't know	No	No	No	114.5	170.5	0.9	7.2	16	1.6	440	5.39	9.9	114.9	4.6	164.1	16.8	6.4	217	211	135	3.49	33	1855.61	1529.11	1	1	1	3
1178	1999-2000	Female	21	Non-Hispanic White	4.99	High School Diploma (including GED)	2	7	21.72	Yes	Yes	No	No	No	No	No	No	No	90.2	166.2	0.8	10.5	12.7	3.4	296	3.97	15.1	44.2	3.5	79.1	12.39	4.5	203	216	124	3.21	51	7140.57	6682.61	1	1	157	4
1179	1999-2000	Female	60	Non-Hispanic White	1.51	High School Diploma (including GED)	1	1	33.26	No	No	Yes	Yes	No	No	No	No	No	100.4	155	0.6	3.6	15	3.7	190	4.59	8.1					6.2						4338.16	4152.89	1	0	233
1180	1999-2000	Male	4	Mexican American	0.93		1	6	14.44				No						50	110.7	0.5	3.6	12.1	3.3	333	4.31	7.8						56	151	60	1.55	80	1000.68	915.698	2
1181	1999-2000	Male	14	Mexican American	1.09	Less Than High School	2	6	30.29				No						107.8	173.7	0.5	2.8	15.2	2.6	277	5.38	6.2	44.2	4.7	103.1	30.51	5.3	208	217			34	259.844	259.487	2
1182	1999-2000	Female	30	Non-Hispanic White	2.56	More Than High School	2	10	47.47	No	No	No	No	No	No	No	No	No	129.3	167.2	0.4	3.5	14	1.5	209	4.48	5.5	53	4.2			4.8		178			39	9005.03	8886.88	1	0	236
1183	1999-2000	Male	32	Non-Hispanic White	2.64	High School Diploma (including GED)	1	1	30.27	Yes	Yes	No	No	No	No	No	No	No	103.2	179.1	0.7	4	15.3	1.6	245	5.15	6.5	70.7	4.5	105.1	16.72	5.2	132	226	165	4.27	34	9057.41	8567.69	1	0	233
1184	1999-2000	Male	22	Mexican American		High School Diploma (including GED)	1	10		No		No	No	No	No	No	No	No																				0	1964.9	1	0	231
1185	1999-2000	Male	14	Other Hispanic	1.76	Less Than High School	2	7	23.52				No						85.5	161.3	1.2	6.7	13.5	3.9	380	4.41	12.2	35.4	4.7			5.1		163			54	2505.57	2516	2
1186	1999-2000	Female	17	Non-Hispanic Black	1.08	Less Than High School	1	6	20.89			No	No						70.5	153.3	0.4	1.9	12.9	3.4	191	4.13	6.1	53	4.4			5		192			88	923.002	865.932	2
1187	1999-2000	Male	12	Non-Hispanic White	3.88	Less Than High School	2	2	19.88				No						74	151.8																		3014.39	2933.75	2
1188	1999-2000	Male	14	Mexican American	0.54	Less Than High School	2	3	16.68				No						63.5	161.3	0.4	2.4	15.5	1.5	214	4.99	4.4	53	4.7			4.9		138			46	356.22	350.544	2
1189	1999-2000	Male	51	Mexican American	3.01	Less Than High School	2	3	27.39	No		No	No	No	No	No	No	No	96.9	170.1	0.5	4.1	16	2.4	225	5.11	7.1	61.9	4.6	100.7	9.69	5	68	213	145	3.75	55	999.307	966.46	1	0	249
1190	1999-2000	Female	26	Non-Hispanic Black	3.18	More Than High School	2	12	26.91	No	No	No	No	No	No	No	No	No	94.7	160.6	0.5	8.1	11.4	1.6	252	3.95	10.4	44.2	3.8	66.7	3.96	4.9	120	262	150	3.88	88	3130.86	3072.31	1	0	243
1191	1999-2000	Male	4	Non-Hispanic Black	2.88		1	9	16.63				No						53.5	108																		1115.58	1073.5	2
1192	1999-2000	Male	74	Non-Hispanic White	1.2	High School Diploma (including GED)	1	1	30.71	Yes	No	No	No	Yes	Yes	No	No	No	111.8	177.9	0.9	6.9	13.9	2.1	273	4.23	10.2	123.8	4.4			5.8		170			38	1914.36	1772.95	1	1	124	5
1193	1999-2000	Female	17	Mexican American	0.55	Less Than High School	2	3	25.18				No						77	146.1	0.9	4.2	13.8	2.9	304	4.29	8.6	35.4	4.5	90.4	3.8	5	86	182	110	2.84	55	279.913	263.099	2
1194	1999-2000	Male	22	Non-Hispanic Black	5	More Than High School	2	11		Yes		No	No	No	No	No	No	No																				0	3382.62	1	0	231
1195	1999-2000	Male	61	Non-Hispanic White	5	More Than High School	2	1	37.31	Yes	No	No	No	No	No	No	No	No	122.7	172.4	0.8	6.3	16.4	2.1	253	5.29	9.4	70.7	4.5	91	17.72	5.6	133	207	144	3.72	36	4791.08	4529.15	1	0	237
1196	1999-2000	Female	52	Non-Hispanic Black	5	More Than High School	2	4	47.33	No	No	No	No	Yes	No	No	No	No	133	176	0.5	2.7	13.8	1.2	219	4.89	4.6	61.9	3.7	102.2	17.45	6.2	182	168	104	2.69	28	2341.5	2247.64	1	1	132	2
1197	1999-2000	Female	40	Mexican American	0.95	Less Than High School	2	3	35.29	No	No	No	No	No	No	No	Yes	No	103	146.5	0.6	3.8	14.4	2.4	297	4.7	7.1	44.2	4.4			6.5		161			53	822.412	822.336	1	1	124	2
1198	1999-2000	Male	1	Other Race - Including Multi-Racial	1.4		2	7					No								1.1	4.9	13.7	8.5	395	4.76	15.8											2482.18	2355.45	2
1199	1999-2000	Male	0	Mexican American	0.81		2	3																														186.182	175.086	2
1200	1999-2000	Male	6	Mexican American		Less Than High School	1	6	16.41				No							122.2	0.6	2.4	12.5	1.3	414	4.54	4.3							153			50	853.663	828.672	2
1201	1999-2000	Female	48	Non-Hispanic Black	0.85	Less Than High School	2	4	30.24	No		No	No	No	No	No	No	No	96.2	160.4	0.5	6.9	11.8	2.3	309	4.14	10	61.9	3.8			5.4		134			52	1941.83	1935.34	1	0	237
1202	1999-2000	Female	61	Non-Hispanic White	2.85	High School Diploma (including GED)	2	11		Yes		No	No	No	No	No	No	No																				0	5004.43	1	0	232
1203	1999-2000	Male	75	Non-Hispanic White		More Than High School	1	9	31.79	Yes	No	Yes	No	No	Yes	No	No	No	109.6	172.4	0.6	4.1	16.5	1.7	193	5.44	6.8	61.9	4.4	114.1	31.97	5.7	165	167	101	2.61	33	3630.35	3456.89	1	1	110	2
1204	1999-2000	Female	0	Mexican American	1.03		2	6																														196.907	185.172	2
1205	1999-2000	Female	16	Mexican American		Less Than High School	2	10	18.78			No	No						66.5	162.2	1	5.4	13.3	1.6	205	4.29	8.1	44.2	4.9	92.5	11.13	5	65	144	88	2.28	43	417.599	401.025	2
1206	1999-2000	Male	13	Mexican American	0.48	Less Than High School	1	4	18.92				No						66.2	149.7	0.4	2.9	15.1	2.1	275	5.21	5.7	35.4	4.5			5.2		187			57	344.648	329.036	2
1207	1999-2000	Male	50	Non-Hispanic White	1.25	High School Diploma (including GED)	2	1	25.9	Yes	No	Yes	No	No	No	No	No	No	97.2	176.2	0.5	2.5	15.6	1.3	298	5.19	4.4	61.9	4.5	106.3	14.27	5.7	295	227	138	3.57	30	6602.48	6607.99	1	0	237
1208	1999-2000	Male	19	Non-Hispanic Black	5	Less Than High School	2	12	23.8			No	No						76.7	175	0.4	1.6	14.8	1.6	223	5.27	3.8	88.4	4.5	88.9	11.75	5.4	68	144	85	2.2	45	595.172	565.708	1	0	243
1209	1999-2000	Female	3	Non-Hispanic White	0.11		2	5	15.34				No						45.9	97.9																		2348.9	2331.75	2
1210	1999-2000	Female	56	Other Hispanic	1.8	More Than High School	2	7	38.97	Yes	No	No	No	Yes	No	No	No	No	107.4	153.9	0.5	2.6	11.9	3.5	286	3.41	6.9	97.2	4.1			5.8		289			52	6304.59	5926.95	1	1	81	10
1211	1999-2000	Female	16	Non-Hispanic Black	0	Less Than High School	2	10	27.25			No	No						94.8	170.6	0.6	4.3	15	2.5	275	5.01	7.5	61.9	4.9			4.8		180			60	847.94	843.137	2
1212	1999-2000	Female	47	Non-Hispanic White	1.25	High School Diploma (including GED)	2	1	21.86	No	No	No	No	No	No	No	No	No	81.8	164	0.5	5.7	15	1.5	264	4.81	8	61.9	4.6	88.4	5.28	5.3	101	189	115	2.97	54	5920.09	5461.65	1	0	237
1213	1999-2000	Female	17	Non-Hispanic Black	0.55	Less Than High School	2	12	22.66			No	No						80.1	161.5	0.5	4	13.4	2.7	289	4.32	7.4	53	4.8	80.3	28.79	5.3	55	183	123	3.18	49	684.71	669.342	2
1214	1999-2000	Male	2	Non-Hispanic White	3.88		1	1	15.41				No						44.5	91.5	0.8	8.9	13.2	3.9	450	4.84	13.9											3253.5	2978.84	2
1215	1999-2000	Female	1	Non-Hispanic White	0.65		1	1					No								0.8	1.9	12.1	4.3	380	4.69	7.1											1910.95	1629.26	2
1216	1999-2000	Female	16	Mexican American	0.82	Less Than High School	1	5	23.73			No	No						71.7	150	0.5	4.5	13.7	1.9	202	4.34	7	35.4	4.6	90.6	13.73	5.3	62	174	96	2.48	65	342.194	321.639	2
1217	1999-2000	Male	14	Mexican American	0.65	Less Than High School	1	3	20.83				No						76.7	171.4	0.6	4	16.6	1.9	212	5.38	6.9	53	5.1			5		145			54	384.827	376.986	2
1218	1999-2000	Male	9	Non-Hispanic Black	0.18	Less Than High School	2	11	16				No						55	134.4	0.5	3	13.3	2.2	249	4.24	5.9											1212.16	1180.08	2
1219	1999-2000	Female	44	Non-Hispanic White		Less Than High School	1	1	20.48	Yes	No	No	No	No	No	No	No	No	66.4	166.4	0.4	4	13.9	2.5	199	4.24	7.1					5.5						11978.4	9822.77	1	0	233
1220	1999-2000	Female	42	Other Hispanic	2.35	Less Than High School	2	9	25.57	No	No	No	No	No	No	No	No	No	75.8	150.1	0.3	3.3	14.1	1.7	280	4.57	5.5	53	4.4	91.3	8.86	5.4	67	151	96	2.48	42	2018.86	1798.18	1	0	239
1221	1999-2000	Female	47	Other Hispanic	3.56	More Than High School	2	9	40.32	Yes	No	No	No	No	No	No	No	No	110.3	159.6	0.7	4	13.8	2.4	253	4.26	7.3	44.2	4.3	94.6	7.21	4.9	118	183	113	2.92	46	6667.85	6058.28	1	0	239
1222	1999-2000	Male	17	Mexican American	1.14	Less Than High School	1	6	22.12			No	No						75.1	173.9	0.5	5	15.3	2	248	4.97	7.9	61.9	5			5.4		125			62	370.701	357.87	2
1223	1999-2000	Female	13	Non-Hispanic Black	1.25	Less Than High School	2	4	17.13				No						66.1	162.1	0.5	4.3	12.9	1.9	292	4.34	7	35.4	4.5			5.6		157			49	445.124	446.877	2
1224	1999-2000	Female	13	Mexican American	1.21	Less Than High School	2	2	40.29				No						119.9	155.4	0.6	5.6	13.9	3	423	4.35	9.5	35.4	5			5		218			55	306.805	303.411	2
1225	1999-2000	Male	9	Mexican American	1.03	Less Than High School	2	10	14.39				No						56.5	139.5	0.6	3.1	13.1	3	338	4.84	7.3							201			43	720.291	722.813	2
1226	1999-2000	Male	60	Non-Hispanic White	4.1	More Than High School	2	3	26.94	Yes	No	No	Yes	No	No	No	No	No	93.6	176.2	0.5	5.2	16	2.1	234	5.44	8.1	61.9	4.6	232.6	26.13	7.7	138	178			44	4796.45	4573.74	1	0	248
1227	1999-2000	Female	53	Non-Hispanic White	5	More Than High School	1	1	24.81	Yes	No	Yes	No	No	No	No	Yes	No	85.6	174.1	0.4	2.5	14.6	2.6	257	4.45	5.6	61.9	4.2	77.9	6.45	5.1	165	172	77	1.99	62	7973.17	7495.6	1	0	232
1228	1999-2000	Female	13	Non-Hispanic Black	1.67	Less Than High School	2	4	16.2				No						57.5	149.3	0.3	3.2	13.9	2.4	253	4.88	6.1	35.4	4.5	95.2	13.06	5.3	84	167	90	2.33	60	503.604	477.029	2
1229	1999-2000	Female	85	Non-Hispanic White	1.08	Less Than High School	1	7	24.65	No		Yes	No	No	No	No	No	No	97.4	159.6	0.8	2.9	14.8	2.7	219	4.77	6.6	61.9	4.2			7.8		240			53	2127.3	1469.23	1	1	107	4
1230	1999-2000	Male	19	Mexican American		High School Diploma (including GED)	2	3	19.23			No	No						72.7	173.9	0.4	5	16.5	1.1	286	5.31	6.7	61.9	4.8	105.4	10.33	5.1	44	136	72	1.86	55	269.627	266.06	1	0	249
1231	1999-2000	Male	28	Non-Hispanic White	2.46	More Than High School	2	1	44.77	No	No	No	No	No	No	No	No	No	144.7	183.6	0.8	4.7	17.5	3	227	5.52	8.6	70.7	4.5			5.4		244			41	7325.5	7026.2	1	0	237
1232	1999-2000	Female	20	Non-Hispanic Black	3.53	Less Than High School	2	4	26.62	No		No	No	No	No	No	No	No		168.2																		2321.07	2268.1	1	0	237
1233	1999-2000	Female	0	Mexican American	2.93		1	6																														382.606	349.66	2
1234	1999-2000	Female	32	Non-Hispanic White	5	More Than High School	2	6	28.97	No		No	No	No	No	No	No	No	114.7	170.9			13.4		217	4.03	11	26.5	3.2	87.6	13.24	4.6	237	311	205	5.3	59	688.853	637.857	1	0	234
1235	1999-2000	Female	11	Non-Hispanic White	1.8	Less Than High School	2	11	15.82				No						59.8	145.1	0.5	3.1	12.5	3.1	310	4.23	6.8							185			66	5435.28	5145.16	2
1236	1999-2000	Male	22	Non-Hispanic Black	2.4	Less Than High School	1	10	42.5	No		No	No	No	No	No	No	No	117.7	163.7																		3293.67	3058.17	1	0	248
1237	1999-2000	Female	21	Non-Hispanic White	0.96	More Than High School	1	8	22.46	No		No	No	No	No	No	No	No	82.4	166.8	0.7	4.4	13.9	2.5	359	5.16	7.8	53	4.6			5.1		164			43	19590.8	17974.4	1	0	242
1238	1999-2000	Male	10	Mexican American	0.52	Less Than High School	2	2	24.23				No						84.9	143.8																		635.555	637.78	2
1239	1999-2000	Female	39	Non-Hispanic White		More Than High School	1	8		No		No	No	No	No	No	No	No																				0	7583.6	1	0	239
1240	1999-2000	Male	19	Non-Hispanic Black	5	More Than High School	2	5	25.24			No	No						78.9	185	0.5	2.5	16.8	1.6	164	5.68	4.9	79.6	4.6	84.1	8.22	5.6	80	211	150	3.88	45	593.557	597.95	1	0	242
1241	1999-2000	Male	16	Non-Hispanic Black	0.47	Less Than High School	2	5	26.98			No	No						87.6	169.8	0.4	3.3	15.2	1.7	171	5.4	5.5	70.7	4.6	92.6	12.48	5.2	119	214	157	4.06	34	641.981	590.516	2
1242	1999-2000	Male	20	Non-Hispanic Black	0.85	High School Diploma (including GED)	1	7	25.95	No	No	No	No	No	No	No	No	No	77.4	171.6	0.5	3.2	15.9	0.8	301	5.11	4.6	79.6	5.2	82.6	4.79	5.1	67	197	122	3.15	61	2616.4	2521.95	1	0	247
1243	1999-2000	Female	45	Mexican American	4.69	More Than High School	1	11	33.61	Yes		No	Yes	No	No	No	No	No	105.8	157.8	0.6	4.6	14.6	2	237	4.54	7.4	35.4	4.3	179.4	21.84	7.5	253	190	106	2.74	34	1175.48	1126.82	1	1	211	10
1244	1999-2000	Male	66	Mexican American	2.44	Less Than High School	1	13	38.04	Yes	Yes	Yes	No	No	No	No	No	Yes	130.4	162.7	0.7	5	16.7	1.7	330	5.2	7.6	79.6	4.8	120.7	66.02	5.9	284	210	116	3	37	179.663	166.717	1	1	209	2
1245	1999-2000	Male	43	Mexican American	5	More Than High School	2	13	30.87	No	No	Yes	No	No	No	No	No	No	108.5	169.6	1	3.9	15.1	1.7	156	5.05	6.9	61.9	4.9			5.3		203			37	964.514	932.81	1	1	139	2
1246	1999-2000	Male	39	Mexican American	5	High School Diploma (including GED)	2	8		No		No	No	No	No	No	No	No																				0	1964.82	1	0	245
1247	1999-2000	Male	1	Mexican American	0.75		1	12					No																									471.078	455.565	2
1248	1999-2000	Female	4	Mexican American	0.48		1	4	14.68				No						51	107.3	0.3	3	12.5	2.1	299	4.78	5.5							155			64	905.855	862.568	2
1249	1999-2000	Male	17	Mexican American	0.46	Less Than High School	1	4	25.01			No	No						91.5	179.4	0.6	2.6	15	1.3	236	4.81	4.6	53	5.1	106.1	10.88	5.1	99	133	73	1.89	40	341.472	324.389	2
1250	1999-2000	Female	14	Non-Hispanic Black	2.35	Less Than High School	2	4	26.52				No						83	163.4	0.5	4.1	13.2	1.8	280	4.05	6.7	44.2	4.2	88.3	14	4.7	62	166	106	2.74	47	455.977	457.773	2
1251	1999-2000	Male	71	Non-Hispanic Black	3.47	Less Than High School	2	7	23.17	Yes	No	Yes	No	No	No	No	No	No	94.6	180.5	0.6	3	11.3	0.7	223	3.29	4.4	79.6	3.9	93.2	4.21	4.8	81	162	103	2.66	43	893.002	857.145	1	1	48	9
1252	1999-2000	Male	42	Mexican American	2.69	High School Diploma (including GED)	1	12	37.83	No	No	No	No	No	No	No	No	No	122.4	183.3	0.6	3.6	15.2	1.9	255	5.07	6.2	61.9	4.9	104.1	36.97	5.7	67	229	174	4.5	41	1041.19	1009.06	1	0	240
1253	1999-2000	Male	47	Non-Hispanic White	0	More Than High School	1	8	24.69	No	No	Yes	No	No	No	No	No	No	97	189.1	0.4	5.3	15.1	1.6	210	4.99	7.4	79.6	4.9			5.3		253			52	8285.66	7957	1	0	239
1254	1999-2000	Female	0	Non-Hispanic Black	1.83		2	8																														572.204	544.382	2
1255	1999-2000	Female	68	Non-Hispanic White	4	More Than High School	1	1	29.91	Yes	No	No	No	No	No	No	No	No	99	159.4	0.5	3.8	14.5	2.5	340	4.59	6.9	44.2	4.3	103.2	11.35	5.3	143	252	158	4.09	65	5750.34	4621.4	1	1	120	1
1256	1999-2000	Male	1	Non-Hispanic White	5		1	8					No																									0	2428.51	2
1257	1999-2000	Female	49	Non-Hispanic White	5	More Than High School	1	1	27.23	No	No	No	No	No	No	No	No	No	92.3	168.6	0.4	5.2	13.6	2.3	307	4.39	8.1	53	4.2			5.2		225			53	10520	9822.77	1	0	233
1258	1999-2000	Male	12	Mexican American	0.75	Less Than High School	1	12	21.03				No						78.8	147.9	0.7	3.9	13.1	3	286	4.86	9.5	26.5	4.6	103.3	7.34	5.4	85	158	85	2.2	56	301.865	308.129	2
1259	1999-2000	Female	2	Non-Hispanic White	0.11		2	5	14.92				No						44.2	87.4																		1724.77	1597.2	2
1260	1999-2000	Male	80	Non-Hispanic White	3.62	More Than High School	1	2	26.06	No		Yes	No	No	No	No	Yes	No	96.8	173.9	0.8	3.9	13.9	1.7	186	4.39	6.6	88.4	4.5	103.7	17.27	5	79	144	79	2.04	49	2206.87	1869.79	1	1	108	1
1261	1999-2000	Male	10	Mexican American	0.61	Less Than High School	1	13	22.12				No						76	145	0.5	2.6	13.5	3.7	335	4.77	7.4						57	175	112	2.9	52	587.931	575.59	2
1262	1999-2000	Female	85	Non-Hispanic White	1.19	High School Diploma (including GED)	1	7	35.04	No	No	No	No	No	No	No	No	No	118.2	155.2	0.5	5.1	14.5	1.2	228	4.69	6.9	97.2	4.2			6.1		151			49	2240.16	1773.04	1	1	61	1
1263	1999-2000	Male	48	Other Hispanic		Less Than High School	2	9	30.92	Yes	Yes	No	No	No	No	No	No	No	104.7	166.2	0.5	5.2	15.6	2.9	315	5.39	9	53	4.7	99.1	14.05	5.8	221	219	146	3.78	28	1587.46	1540.52	1	0	244
1264	1999-2000	Female	40	Non-Hispanic Black	1.66	More Than High School	2	8	31.77	No	No	No	Yes	No	No	No	No	No	94.6	157	0.4	3.6	12.4	2.8	291	4.44	6.9	61.9	4.3			7.1		208			40	2173.08	2153.54	1	0	245
1265	1999-2000	Male	9	Mexican American	1.22	Less Than High School	2	3	21.75				No						83.2	141.5	0.4	2.5	12.3	2.7	377	4.16	6						144	233	168	4.34	36	609.139	596.353	2
1266	1999-2000	Female	5	Non-Hispanic White	2.09		2	11	14.82				No						50.7	109.6	0.6	1.7	11.8	2.5	253	4.02	5.4											7867.28	6388.85	2
1267	1999-2000	Female	22	Mexican American	1.44	High School Diploma (including GED)	1	6	22.53	No	No	No	No	No	No	No	No	No	75.5	165.9	0.6	3	13.7	2.8	396	4.3	6.6	61.9	4.6			5.1		175			50	1658.49	1661.55	1	0	229
1268	1999-2000	Female	67	Mexican American	0.69	Less Than High School	2	3	25.43	No	No	Yes	No	No	No	No	Yes	No	87.8	149.9	0.3	4.2	14.1	1.5	234	4.86	6.1	44.2	4.6	95.2	10.95	5.9	106	238	135	3.49	82	245.2	238.979	1	0	249
1269	1999-2000	Female	13	Non-Hispanic White	1.98	Less Than High School	1	1	17.85				No						63.7	158.6	0.6	4.4	13.4	2.8	273	4.41	7.9	44.2	4.2			4.9		152			60	2844.58	2632.07	2
1270	1999-2000	Female	25	Non-Hispanic White	3.95	More Than High School	2	12	37.82	No	No	No	No	No	No	No	No	No	133.6	183.6	0.4	9.8	11.3	1.7	319	3.66	12	44.2	3.7			4.9		300			65	566.108	536.756	1	0	242
1271	1999-2000	Female	6	Non-Hispanic Black	5	Less Than High School	2	12	15.1				No						50	111	0.5	3.4	13.6	2.6	341	4.56	7							177			48	986.266	956.344	2
1272	1999-2000	Male	12	Non-Hispanic Black	0.55	Less Than High School	2	12	15.07				No						60.5	158.4	0.4	1.2	14.5	2.6	353	5.1	4.4	53	4.6	56.7	11.59	5.2	78	166			58	603.434	591.203	2
1273	1999-2000	Female	73	Mexican American	0.87	Less Than High School	2	3	33.85	Yes	No	No	No	No	No	No	No	No	109.2	156.4	0.5	5.1	15	1.8	249	4.89	7.5	53	4.5	99.9	10.44	5	239	192	96	2.48	49	334.89	290.777	1	1	48	10
1274	1999-2000	Female	44	Non-Hispanic White	2.99	More Than High School	3	1	23.61	No	No	No	No	No	No	No	No	No	91.2	175.1	0.5	5.1	13.7	1.2	200	4.06	6.9	44.2	4.3	91	5.41	4.8	112	220	122	3.15	75	8253.09	7706.08	1	0	241
1275	1999-2000	Male	17	Other Race - Including Multi-Racial		Less Than High School	1	8	19.69			No	No						66.8	157.1	0.3	2.8	15.6	1.4	234	5.22	5.2	70.7	4.9	85.6	6.08	4.9	57	179	104	2.69	63	2876.21	2718.25	2
1276	1999-2000	Female	70	Non-Hispanic Black		More Than High School	2	5	27.55	Yes	No	Yes	No	Yes	Yes	No	No	No	93.3	162.9	0.7	5.3	13.2	2.7	316	4.1	8.9	97.2	4	107.1	17.63	6.3	97	127	65	1.68	43	1734.91	1341.75	1	0	242
1277	1999-2000	Male	19	Mexican American	1.01	Less Than High School	2	8	19.71			No	No						71.6	166.6	0.7	5.9	15.1	2.6	233	5.07	9.4	53	4.9			5.3		167			65	482.687	459.984	1	0	245
1278	1999-2000	Male	55	Mexican American	2.22	Less Than High School	2	3	23.55	Yes	Yes	No	No	No	No	Yes	No	No		161.8	0.3	6.5	14.9	0.9	248	4.88	7.8					5.5						1029.88	1005.33	1	1	127	3
1279	1999-2000	Male	72	Non-Hispanic White	0.85	More Than High School	2	9	27.3	Yes	No	No	Yes	Don't know	No	No	No	No	103.1	154.9	0.8	4.8	16.5	2.8	230	5.05	9	79.6	4.1			9.6		223			44	1227.8	1093.48	1	1	29	1
1280	1999-2000	Female	78	Non-Hispanic White	2.18	More Than High School	3	1		No		Yes	No	No	No	No	No	No																				0	3421.36	1	1	196	10
1281	1999-2000	Female	27	Mexican American	0.94	Less Than High School	1	12	18.96	No	No	No	No	No	No	No	No	No	69.6	162.7	0.6	7.2	13.7	2	235	4.36	9.8	35.4	4.8			4.6		170			70	1915.04	1675.99	1	0	237
1282	1999-2000	Male	45	Non-Hispanic White	1.44	More Than High School	2	7	23.23	No	No	No	No	No	No	No	No	No	87.5	192.2	0.4	2.5	15	1.4	178	4.8	4.4	97.2	4.4	101.3	7.55	5.1	113	266	183	4.73	60	3651.49	3369.65	1	0	246
1283	1999-2000	Male	67	Non-Hispanic Black	4.24	High School Diploma (including GED)	2	12	23.86	Yes	No	No	No	No	No	No	No	No	82.2	164.8	1	6.4	14.8	1.7	310	5.2	9.4	79.6	4.5	90.2	7.39	5.6	100	174	113	2.92	41	973.136	901.844	1	1	165	1
1284	1999-2000	Female	36	Non-Hispanic White	3.77	More Than High School	2	9	23.11	No	No	No	No	No	No	No	Yes	No	87.3	180.4	0.5	3.2	12.6	1.6	252	4.39	5.4	53	4.4	96.7	6.19	5.2	51	184	97	2.51	77	5800.54	5371.12	1	0	239
1285	1999-2000	Female	85	Non-Hispanic White	5	More Than High School	1	8	25.15	No	No	Yes	No	No	No	No	No	No	89.2	151.6	0.4	2.5	10.9	1	225	3.51	4	185.6	4.3			4.9		227			57	2071.86	1634.36	1	1	90	1
1286	1999-2000	Female	3	Other Hispanic	0.48		2	9	14.76				No						45	96	0.8	12.2	13.6	4.7	241	5.09	18.3											635.178	641.491	2
1287	1999-2000	Female	17	Mexican American	0.46	Less Than High School	2	3	19.76			No	No						74	154.3	0.9	5.1	13.7	2.5	263	4.38	8.6	44.2	4.5			5.2		173			56	284.724	277.471	2
1288	1999-2000	Male	20	Other Hispanic	0.97	Less Than High School	1	11	28.2	No		Yes	No	Yes	No	No	No	No	100.1	181.5	0.6	3.8	14.9	1.6	241	5.89	6.6	53	5	91.5	12.11	5.1	78	182	116	3	50	6965.61	6349.8	1	0	231
1289	1999-2000	Female	0	Mexican American			2	3																														363.389	341.733	2
1290	1999-2000	Female	54	Other Race - Including Multi-Racial	0.9	Less Than High School	2	11		Yes		No	No	No	No	No	No	No																				0	8085.6	1	1	88	1
1291	1999-2000	Male	0	Other Hispanic	0.88		2	9																														327.523	332.521	2
1292	1999-2000	Female	32	Non-Hispanic White	2.56	High School Diploma (including GED)	1	8	23.36	No		No	No	No	No	No	No	No	83.6	171.1	0.3	4.2	12.7	1.6	229	4.51	6.2	70.7	4.8			4.8		142			44	7426.51	6801.9	1	0	239
1293	1999-2000	Male	15	Non-Hispanic Black	3.67	Less Than High School	2	4	16.43				No						67.1	184.8	0.5	1.8	13.4	1.5	263	4.61	4.1	53	4.5	84.1	13.21	4.8	67	139	79	2.04	46	547.774	525.088	2
1294	1999-2000	Male	14	Non-Hispanic Black	3.26	Less Than High School	2	4					No																									0	508.331	2
1295	1999-2000	Male	60	Non-Hispanic White	5	High School Diploma (including GED)	2	7	34.35	Yes	No	No	No	No	No	No	No	No	111	174.5	0.5	3.4	14.4	2.1	251	4.31	6.1	70.7	4.4	130.6	18.26	6.3	136	190	97	2.51	66	3810.49	3703.65	1	1	217	1
1296	1999-2000	Female	79	Non-Hispanic Black	5	More Than High School	2	8	17.43	No		Don't know	Yes	Yes	Yes	No	No	No		149.4	0.2	2.5	11.4	1.6	274	3.68	4.5	44.2	3.5	75.2	3.69	4.5	129	273	165	4.27	82	1586.6	1227.04	1	1	11	6
1297	1999-2000	Male	79	Non-Hispanic White		Less Than High School	2	4		Yes		Yes	No	Yes	Yes	No	No	Yes																				0	2612.68	1	1	4	5
1298	1999-2000	Male	0	Mexican American			2	3																														170.961	167.034	2
1299	1999-2000	Male	85	Non-Hispanic White	1.33	High School Diploma (including GED)	2	5	27.41	Yes	Yes	Yes	No	No	No	No	No	No	103.3	162.3	0.6	5.5	15.4	2.3	218	4.8	8.6	97.2	4.5			6.1		242			39	1591.7	1316.72	1	1	92	10
1300	1999-2000	Female	11	Mexican American	1.76	Less Than High School	2	6	23.39				No						82.5	145.9	0.5	6.1	13.7	4.3	345	4.53	11.1							116			44	708.9	683.242	2
1301	1999-2000	Male	43	Non-Hispanic White	5	More Than High School	2	8	21.47	No	No	No	No	No	No	No	No	No	88.4	191.1	0.6	3.6	17.1	1.3	156	5.43	5.6	79.6	4.7	92.7	6.79	4.8	155	178	100	2.59	47	9029.35	8332.43	1	0	247
1302	1999-2000	Male	12	Non-Hispanic Black	5	Less Than High School	2	12	25.36				No						88.5	171.5																		638.511	612.067	2
1303	1999-2000	Male	1	Other Race - Including Multi-Racial	5		1	8					No								0.5	3.7	12.5	5.7	362	4.6	10.1											617.763	572.693	2
1304	1999-2000	Female	0	Mexican American	1.01		2	13																														170.675	161.833	2
1305	1999-2000	Male	64	Mexican American		Less Than High School	1	4	19.76	Yes	Yes	No	No	No	No	No	No	No	81.1	168.2	1.3	7.4	17	3.6	255	4.89	12.8	79.6	4.4	98.1	9.19	4.8	117	178	106	2.74	49	290.765	243.372	1	0	248
1306	1999-2000	Female	62	Non-Hispanic Black	1.63	Less Than High School	2	11	28.49	Yes	No	No	No	No	No	No	No	No	89.8	168.1	0.6	5.1	12.5	2.8	198	5.35	8.8	53	4.5			5.6		220			25	1764.85	1547.77	1	1	163	5
1307	1999-2000	Female	42	Mexican American	2.4	Less Than High School	2	6	27.52	Yes		No	No	No	No	No	No	No	87.2	162.1	0.6	5.6	13.4	2.9	275	4.61	9.2	44.2	4.7	95.3	8.95	4.8	88	184	127	3.28	40	893.529	880.73	1	0	232
1308	1999-2000	Male	4	Mexican American	1.5		1	4	15.75				No						51.9	110.4																		1753.16	1674.82	2
1309	1999-2000	Female	22	Non-Hispanic White		High School Diploma (including GED)	2	5	24.81	No	No	No	No	No	No	No	No	No	92.4	163.1	0.4	8.8	12	1.9	236	3.84	11.3	26.5	3.5			4.9		303			73	517.776	502.539	1	0	241
1310	1999-2000	Male	6	Mexican American	1.54	Less Than High School	1	6	15.41				No						51	126.1	0.5	3.4	13.4	1.9	324	4.66	5.9						61	156	88	2.28	56	722.129	724.657	2
1311	1999-2000	Male	13	Other Race - Including Multi-Racial	1.14	Less Than High School	1	11	16.06				No						61.4	145.3	0.6	5.1	13.1	4.5	314	4.26	10.6	44.2	4.3			5.3		187			54	4162.25	3818.12	2
1312	1999-2000	Female	22	Non-Hispanic White	2.17	More Than High School	2	11	28.17	Yes	No	No	No	No	No	No	No	No	98.9	173.8	0.4	5.6	12.4	1.3	226	4.11	7.4	35.4	3.7	81.9	9.37	4.4	159	190			62	675.055	640.054	1	0	231
1313	1999-2000	Male	0	Mexican American	1.33		1	3																														312.695	285.769	2
1314	1999-2000	Female	14	Non-Hispanic Black		Less Than High School	1	12	23.67				No						75	157.6																		642.926	629.261	2
1315	1999-2000	Male	54	Non-Hispanic White		More Than High School	2	12	29	Yes	No	No	No	No	No	No	No	No	103.3	172.6	0.9	7.3	16	3.2	246	5.36	11.8	70.7	4.5			11.3		204			31	6422.35	6140.91	1	1	132	1
1316	1999-2000	Female	65	Mexican American		Less Than High School	1	3	32.81	No	No	Yes	Yes	No	No	No	Yes	No	96.7	151.4	0.8	6.3	13.9	2.5	351	4.44	10.1	44.2	4.2	138.4	24.13	6.5	261	235	128	3.31	55	391.617	403.454	1	1	155	9
1317	1999-2000	Male	0	Mexican American	0		1	13																														182.501	168.99	2
1318	1999-2000	Female	4	Mexican American	0.37		1	3	14.27				No						53.2	111.7	0.4	2.8	12.9	1.9	330	4.22	5.2							182			75	1082.85	927.359	2
1319	1999-2000	Male	10	Mexican American	1.59	Less Than High School	1	3	22.13				No						78.7	148.5	0.5	2.8	15.4	1.9	389	5.45	5.4						74	159	85	2.2	60	975.45	946.895	2
1320	1999-2000	Male	2	Other Race - Including Multi-Racial	5		1	8	14.43				No						48.3	100.6	0.4	1.9	11.6	2.2	334	4.05	5.1											694.375	643.715	2
1321	1999-2000	Male	7	Other Hispanic	0.35	Less Than High School	2	9	14.87				No						54.4	124.9	0.6	2.5	13.5	2.9	276	4.4	6.1							168			84	704.879	680.812	2
1322	1999-2000	Male	33	Other Hispanic	0.89	Less Than High School	2	7	29.45	Yes	Yes	No	No	No	No	No	No	No	96.4	161.6	0.4	4.2	15	1.9	294	5.14	7.5	61.9	4.4	90.2	5.79	5.4	77	233	172	4.45	45	7453.09	6774.69	1	0	246
1323	1999-2000	Female	18	Other Hispanic	0.84	Less Than High School	3	1	23.58			No	No						82.9	168.3	0.3	1.6	13.1	2.1	429	4.29	4.1	44.2	4.5	89.3	7.14	5.2	65	117	63	1.63	41	1929.89	1867.8	1	0	241
1324	1999-2000	Male	9	Non-Hispanic Black	0.62	Less Than High School	2	8	21.14				No						65.2	144.1	1	4.2	11.1	1.4	236	4.51	6.8						65	158	86	2.22	59	972.666	946.926	2
1325	1999-2000	Male	38	Mexican American	1.06	Less Than High School	1	13	33.99	No	Yes	No	No	No	No	No	No	No	114.4	171	0.5	6.1	15.4	2	279	5.54	8.8	53	4.7			5.4		193			43	1818.06	1689.23	1	0	232
1326	1999-2000	Female	1	Non-Hispanic White	3.29		1	9					No																									0	3313.54	2
1327	1999-2000	Male	3	Mexican American	3.74		1	6	15.01				No							99.3	0.6	3.2	13.2	2.9	420	4.78	6.8						41	151	97	2.51	46	1000.68	915.698	2
1328	1999-2000	Male	54	Non-Hispanic White	4.44	More Than High School	2	11	30.27	Yes	Yes	No	Yes	No	No	No	No	No	113.7	173.9	0.6	4.3	14.9	2.5	258	4.63	7.5	70.7	4.5			6		247			35	7262.6	6673.04	1	0	231
1329	1999-2000	Male	46	Non-Hispanic White		High School Diploma (including GED)	2	4	22.17	No		No	No	No	No	No	No	No		166	0.5	3.3	14.8	1.7	172	4.76	5.5	70.7	4.5			5.3		162			37	3268.31	3285.25	1	1	113	2
1330	1999-2000	Male	17	Mexican American	1.17	Less Than High School	1	10	23.45				No						88	171.8	0.5	2.9	15.2	1.9	226	4.8	5.5	61.9	4.7	95	7.57	5	40	115	59	1.53	48	335.475	331.037	2
1331	1999-2000	Male	25	Mexican American	0.98	Less Than High School	2	12	32.71	Yes	No	Don't know	No	No	No	No	No	No	103.7	170.6	0.7	3.2	16.1	2.5	219	5.07	6.8	70.7	5			5.4		186			37	1576.83	1578.25	1	0	242
1332	1999-2000	Female	63	Non-Hispanic White	0.72	Less Than High School	2	1	27.1	Yes	No	Yes	No	Yes	No	Yes	No	No	95	156.4	0.8	5.4	13.5	2.9	470	4.41	9.3	97.2	3.9			6.1		180			36	5750.34	4621.4	1	1	136	1
1333	1999-2000	Female	50	Mexican American		Less Than High School	1	6	20.44	Yes		No	No	No	No	No	No	No	81.5	157.2	1.1	8.2	14.8	2.3	555	5.09	11.9	70.7	3.9	96	9.11	5.4	181	176			54	978.159	995.91	1	0	235
1334	1999-2000	Male	11	Non-Hispanic Black	2.31	Less Than High School	1	5	16.04				No						56.8	138.1	0.6	2.2	12	3.1	303	4.82	6.3							228			73	1203.91	1164.75	2
1335	1999-2000	Male	17	Other Race - Including Multi-Racial	4.68	Less Than High School	1	6	27.84			Yes	No						87.4	171	0.3	4	16.3	1.6	250	5.54	6.1	53	5.3	89.4	12.19	5.1	74	191	125	3.23	52	343.457	325.259	2
1336	1999-2000	Female	37	Non-Hispanic Black	2.35	More Than High School	1	7	21.82	No	No	No	No	No	No	No	No	No	92.4	169.9	0.6	7.4	11.6	1.7	195	4	9.9	35.4	3.7			5		262			99	3054.19	2739.52	1	0	245
1337	1999-2000	Male	10	Mexican American	0.02	Less Than High School	2	3	26.93				No						90.1	148.7	0.8	5.8	13.8	2.1	407	4.78	9.3							141			37	632.258	622.404	2
1338	1999-2000	Female	0	Other Hispanic	1.27		2	7																														844.417	844.151	2
1339	1999-2000	Female	66	Non-Hispanic Black		Less Than High School	2	10	28.51	No		Yes	No	No	No	No	No	No	94.3	169.4	0.4	2	14	2.1	218	4.41	4.6	61.9	4.6	88.2	15.52	5.2	140	210			58	1867.73	1637.99	1	0	235
1340	1999-2000	Male	16	Mexican American	0.78	Less Than High School	1	12	28.49			No	No						95.3	166.3	0.5	3.2	15.5	1.8	254	6.03	5.7	44.2	5.1	99.4	15.88	5.2	119	196	124	3.21	49	396.416	355.583	2
1341	1999-2000	Male	7	Mexican American	0.61	Less Than High School	1	6	20.72				No						68.5	127.9	0.3	2.4	13.1	1.8	267	4.52	4.8						126	183	108	2.79	50	722.129	724.657	2
1342	1999-2000	Female	78	Mexican American	1.23	Less Than High School	2	3	48.81	No	No	No	No	No	No	No	No	No	124.5	136.5	0.5	5	12.2	2.5	239	4.1	8.2	70.7	3.9			5.9		284			54	366.979	318.639	1	1	44	1
1343	1999-2000	Female	72	Non-Hispanic White	2.67	High School Diploma (including GED)	2	1	36.46	Yes	No	Yes	No	No	No	No	No	No	112.2	160.9	0.5	3.5	15.8	1.6	240	5.3	5.9	61.9	4.5	106.9	28.56	6	135	233	146	3.78	60	5081.77	4171.85	1	1	227	3
1344	1999-2000	Female	19	Mexican American	1.2	High School Diploma (including GED)	1	6	42.55			Yes	No						109.4	159.1	0.5	6.8	13.7	4.5	415	4.55	12	53	4.8			5.5		168			31	346.753	323.056	1	0	229
1345	1999-2000	Female	6	Non-Hispanic Black	0.85	Less Than High School	2	7	14.07				No						47.5	117.1	0.5	4.6	12.1	3.1	391	4.31	8.6						107	129	65	1.68	43	921.099	841.518	2
1346	1999-2000	Male	85	Non-Hispanic White	2.22	High School Diploma (including GED)	1	1		No		No	No	No	No	No	No	No																				0	2358.46	1	1	7	9
1347	1999-2000	Male	12	Other Hispanic	0.84	Less Than High School	3	1	25.68				No						83.4	142.3	0.4	1.1	13.8	2.1	350	5.23	4.1	44.2	4.4	89.9	22.38	5.5	118	155	101	2.61	31	1781.76	1789.18	2
1348	1999-2000	Male	4	Non-Hispanic Black	2.86		2	4	16.86				No						55.9	110	0.5	1.6	13.4	2.6	331	4.53	5.3							193			43	791.028	792.235	2
1349	1999-2000	Male	16	Non-Hispanic Black		Less Than High School	2	4				No	No																									0	485.317	2
1350	1999-2000	Female	12	Mexican American	0.58	Less Than High School	2	2	33.45				No						104.2	167.2	0.4	3.8	13.9	2.5	369	5.48	7	44.2	4.9	95.6	59.19	5.6	111	134	72	1.86	40	306.805	303.411	2
1351	1999-2000	Female	81	Mexican American	2.93	High School Diploma (including GED)	1	4	18.73	No	No	Yes	No	Yes	No	No	No	No	74.4	144.3	0.6	5.1	14.9	2.2	266	4.95	8.2	79.6	4.2			5.5		163			45	272.769	284.025	1	1	69	10
1352	1999-2000	Male	67	Non-Hispanic White	5	High School Diploma (including GED)	1	5	24.85	No	No	No	Yes	No	No	No	No	No	90.9	175	0.5	3.2	16.2	1.5	218	5.27	5.4	70.7	5	199.7	10.91	7.5	255	203	120	3.1	32	5583.72	5278.46	1	1	189	1
1353	1999-2000	Female	48	Mexican American		Less Than High School	2	10	31.34	No	No	No	No	No	No	No	No	No	98.9	154.7	0.6	3.4	12.9	2.3	281	3.82	6.4	44.2	4.3			5.1		221			34	955.087	954.999	1	0	248
1354	1999-2000	Female	16	Non-Hispanic White		Less Than High School	2	3	41.15			No	No						121.2	166.3	0.6	4.3	13.5	2	311	4.68	7.1	53	4.4			5.4		180			54	3141.63	3013.88	2
1355	1999-2000	Female	0	Non-Hispanic White	3.29		2	5																														1633.03	1556.26	2
1356	1999-2000	Male	35	Mexican American	0.79	Less Than High School	2	8	31.94	Yes	No	No	No	No	No	No	No	No	107.7	169.8	0.6	4.7	16.5	2.2	131	5.34	7.6	70.7	4.6	98.1	23.11	5.3	327	238	136	3.52	37	1647.22	1607.14	1	0	244
1357	1999-2000	Female	50	Non-Hispanic Black	1.3	Less Than High School	1	2	36.63	No		Yes	Yes	No	No	No	No	No	105.5	163.9	0.6	6.3	12	4.2	416	4.36	11.6											3931.49	3830.94	1	0	232
1358	1999-2000	Female	75	Non-Hispanic Black	1.32	Less Than High School	2	4	34.69	No		Yes	No	No	No	No	No	No	99.2	158.9	0.8	2.2	12.4	3.8	261	4.28	7.1	106.1	4.1			6.1		240			57	1257.38	1102.72	1	0	237
1359	1999-2000	Female	11	Mexican American	1.32	Less Than High School	2	6	25.34				No						85.3	150.1	0.4	4.3	13.9	2.3	297	4.57	7.2							163			53	775.868	747.787	2
1360	1999-2000	Female	12	Non-Hispanic Black	1.02	Less Than High School	2	9	15.41				No						58.4	148.3	0.3	2.3	12.9	2.8	311	4.11	5.7	26.5	4.6			5.4		198			66	365.279	357.515	2
1361	1999-2000	Female	14	Other Hispanic	0.59	Less Than High School	2	7	23.49				No						71.9	154.4	0.7	4	13.3	3.3	431	4.12	8.3	44.2	4.2	94.9	13.66	5.5	74	127	71	1.84	41	503.604	477.029	2
1362	1999-2000	Female	79	Non-Hispanic White		High School Diploma (including GED)	3	1	28.9	No		No	No	No	No	No	No	No	96.2	149.5	0.4	3.6	12.9	1.3	168	4.16	5.4	53	4.1	111.9	34.04	6.5	238	198			34	4205.87	3421.36	1	1	110	1
1363	1999-2000	Male	17	Non-Hispanic Black	0	Less Than High School	1	7	20.56			No	No						69.2	175.2	0.4	2	15.1	1.9	272	4.72	4.4	88.4	4.3			5.3		177			59	497.223	488.333	2
1364	1999-2000	Male	53	Non-Hispanic Black		Less Than High School	2	9	28.63	No	No	Yes	No	No	No	No	No	No	106.3	180.9	0.4	3.2	13.8	1.6	258	5.17	5.3	70.7	4.5			5.6		270			42	2124.8	1975.04	1	0	243
1365	1999-2000	Female	78	Non-Hispanic White	1.16	Less Than High School	1	11	26.08	No		No	No	No	No	No	No	No	92	168.1	0.5	5	15.9	1.4	233	5.23	7	53	4.1	104.3	12.04	5.3	133	202	125	3.23	51	11588.6	8759.8	1	0	230
1366	1999-2000	Male	35	Non-Hispanic Black	0.71	High School Diploma (including GED)	2	8	20.81	No		No	No	No	No	No	No	No	71.3	171.2	0.3	1.9	14.5	0.6	272	4.64	2.8	114.9	4.8	95.3	9.58	5.4	73	195	97	2.51	84	2944.37	2699.95	1	0	244
1367	1999-2000	Female	2	Other Race - Including Multi-Racial	4.69		2	11	17.83				No						57.4	96.5																		2794.94	2582.29	2
1368	1999-2000	Female	81	Non-Hispanic White	1.81	High School Diploma (including GED)	1	12	24.45	No	No	No	No	No	No	No	No	No	98.4	155.2	0.6	3.7	13.5	1.2	328	4.18	5.8			96.4		5.4						2999.98	2047.83	1	1	22	6
1369	1999-2000	Male	15	Non-Hispanic Black	2.13	Less Than High School	1	7	19.26				No						68.5	165.9	0.6	2.8	13.8	3.1	246	4.58	7.1	61.9	4.9			5.4		159			47	530.182	528.351	2
1370	1999-2000	Female	1	Non-Hispanic Black	5		1	7					No																									651.904	581.017	2
1371	1999-2000	Female	10	Non-Hispanic White	5	Less Than High School	1	8	17.88				No						66	149.4	0.5	2.7	14.3	3	285	4.64	6.4							144			32	4461.46	4167.59	2
1372	1999-2000	Female	27	Other Race - Including Multi-Racial	0.6	High School Diploma (including GED)	1	1	25.93	Yes		No	No	No	No	No	No	No		171.3																		3537.13	3418.92	1	0	233
1373	1999-2000	Male	18	Mexican American		Less Than High School	2	2	30.96			No	No						99.9	172.3	0.6	8.2	16.2	1.6	241	5.07	10.6	61.9	5.3			4.7		161			45	307.066	291.704	1	0	246
1374	1999-2000	Male	75	Non-Hispanic Black	0.94	Less Than High School	2	4	28.28	No	No	No	Yes	No	No	No	No	No	98.6	170.7	0.4	2.5	13.9	1.7	203	4.7	4.7	106.1	4.3			7.2		189			66	834.846	773.685	1	1	206	1
1375	1999-2000	Male	18	Non-Hispanic Black		Less Than High School	1	2	19.74			No	No						73.3	180.5	0.4	4.5	14.4	1.8	218	4.97	6.9	61.9	4.7			4.9		129			45	790.904	796.757	1	0	232
1376	1999-2000	Male	6	Non-Hispanic Black	0.79	Less Than High School	2	8	15.66				No						52.7	118	0.5	3.4	13	2.3	338	4.43	6.6						63	178	110	2.84	55	980.401	946.926	2
1377	1999-2000	Female	14	Mexican American	0.17	Less Than High School	1	3	29.79				No						92.2	165.1	0.7	7.1	13.3	3.3	315	4.43	11.3	53	4.2			5.2		152			36	307.59	298.174	2
1378	1999-2000	Male	28	Mexican American	1.14	Less Than High School	1	6	22.6	No	No	No	No	No	No	No	No	No	83.4	176.1	0.6	4.7	16.6	2	252	5.19	7.7	53	5			5.2		121			48	2167.89	2051.28	1	0	229
1379	1999-2000	Male	79	Non-Hispanic White	1.94	High School Diploma (including GED)	1	12	25.03	No		Yes	No	No	No	No	Yes	No	92.7	171.6	0.8	4.1	15.4	2.1	235	4.61	7.4	61.9	4.9			5.3		179			48	4026.36	3728.94	1	0	243
1380	1999-2000	Female	12	Non-Hispanic Black		Less Than High School	2	5	19.67				No						69.2	157.5	0.3	1.8	13.5	1.8	367	4.39	3.9	35.4	4.8	81.6	15.54	5.1	90	173	86	2.22	69	601.049	580.431	2
1381	1999-2000	Female	17	Mexican American	1.44	Less Than High School	1	13	21.93			No	No						73.5	151.9	0.5	3.9	14.1	2.5	240	4.63	7	53	4.9	91.1	17.04	5	58	154	84	2.17	58	234.368	225.066	2
1382	1999-2000	Male	84	Non-Hispanic White	2.89	Less Than High School	1	12	25.42	Yes	No	No	Yes	No	No	No	Yes	No	96.4	177.4	0.5	4.6	14.9	1.4	188	4.82	6.9	97.2	4.2	290.2	37.57	9.5	222	229			61	1961.18	1622.37	1	1	60	5
1383	1999-2000	Male	36	Non-Hispanic White	5	More Than High School	1	5	35.53	No	No	No	No	No	No	No	No	No	116.2	188.4	0.8	5.1	16.9	2.5	234	5.46	8.6	79.6	4.9			4.9		210			52	10335.3	10130.3	1	0	235
1384	1999-2000	Male	71	Mexican American		Less Than High School	1	3	19.83	Yes	No	Yes	No	No	No	Yes	No	No	79.6	161.3	0.8	6.7	13.6	1.7	293	4.3	9.5	53	4.5	100	2.9	5.7	97	163	90	2.33	54	321.904	260.948	1	1	50	2
1385	1999-2000	Female	24	Non-Hispanic White		Less Than High School	2	2	24.57	Yes	No	No	No	No	No	No	No	No	88.5	155.1	0.9	11.9	13.8	2.8	386	4.64	16	53	4.4			5		172			45	7579.74	6994.66	1	0	246
1386	1999-2000	Male	57	Other Race - Including Multi-Racial	2.1	Less Than High School	1	11	25.32	No			No	No	No	No	No	No	89.7	157.5	0.5	3.9	14.3	1.6	278	4.82	6.2	79.6	4.4			5.2		175			48	6040.65	5989.49	1	0	230
1387	1999-2000	Female	25	Non-Hispanic Black	0.4	High School Diploma (including GED)	2	10	28.65	Yes	No	No	No	No	No	No	No	No	93.1	160.5	0.5	3.4	12.5	2.3	515	4.18	6.3	44.2	4.5	89.6	15.73	5	55	140	80	2.07	49	3920.72	3876.08	1	0	235
1388	1999-2000	Male	45	Non-Hispanic White	3.97	More Than High School	3	1	25.54	No	No	No	No	No	No	No	No	No	87.4	181.9	0.7	2.6	13.4	1.7	161	4.47	5.1	79.6	4.6			5.1		202			54	7676.6	7638.87	1	0	241
1389	1999-2000	Male	10	Non-Hispanic Black	1.77	Less Than High School	1	9	20.16				No						68.6	140.7																		1149.56	1110.31	2
1390	1999-2000	Female	13	Mexican American	0.7	Less Than High School	2	3	20.78				No						69.3	159.9	0.9	4.4	13.1	3.1	192	4.44	8.7	44.2	4.7			5.3		154			55	252.19	230.836	2
1391	1999-2000	Female	35	Non-Hispanic Black	3.94	More Than High School	2	9	25.98	No	No	No	No	No	No	No	No	No	79.6	167.4	0.2	1.1	13.1	2.3	226	4.12	3.9	61.9	4.3	87.8	8.76	5.1	34	177	101	2.61	69	1930.35	1815.67	1	0	239
1392	1999-2000	Female	84	Non-Hispanic White		Less Than High School	2	1		No		No	No	No	No	No	No	No																				0	1833.6	1	1	130	4
1393	1999-2000	Male	60	Non-Hispanic White	1.96	Less Than High School	2	1	21.64	Yes	No	Yes	No	No	No	No	No	No	88.4	174.9	0.6	3.8	16.5	2	200	5.61	6.6	79.6	4.6	96.3	12.01	5.6	102	204	123	3.18	60	5034.7	4529.15	1	0	237
1394	1999-2000	Male	85	Non-Hispanic White	1.48	High School Diploma (including GED)	1	1	33.43	Yes	No	Yes	No	No	No	No	No	Yes	110.4	158.6	1.2	4.5	13	1.8	298	3.93	7.7	97.2	4.1			5.2		173			46	1771.39	1403.71	1	1	112	10
1395	1999-2000	Female	13	Mexican American	5	Less Than High School	2	13	29.74				No						91.2	157.1	0.4	4.6	13.7	2.3	256	4.92	7.4	44.2	4.9			5		172			52	276.888	273.825	2
1396	1999-2000	Female	9	Mexican American	1.01	Less Than High School	2	8	23.23				No						69.8	123.1	0.7	7.9	13.5	3.7	382	4.51	12.4							184			52	589.462	577.394	2
1397	1999-2000	Female	65	Non-Hispanic Black	1.07	Less Than High School	2	8	42.83	Yes		Yes	No	No	No	No	No	No	116.2	151.5																		1322.75	1227.04	1	0	245
1398	1999-2000	Female	80	Non-Hispanic White	4.37	More Than High School	1	12	37.28	No	No	Yes	No	No	No	No	No	No	101.9	154.6	0.6	4.6	13.7	2.3	202	4.26	7.6	61.9	4			7.3		205			41	2953.15	2047.83	1	1	101	7
1399	1999-2000	Male	1	Non-Hispanic White	0.18		1	1					No																									3099.19	2988.39	2
1400	1999-2000	Female	85	Non-Hispanic White	1.86	More Than High School	2	3	24.62	Yes	No	No	No	No	No	No	No	No	92	152.2	0.4	3.2	14.8	2.1	212	4.71	5.8	79.6	4.4			5.5		225			55	2363.72	1790.5	1	1	120	1
1401	1999-2000	Male	14	Non-Hispanic Black		Less Than High School	2	4					No																									0	525.088	2
1402	1999-2000	Male	0	Non-Hispanic White	3.88		2	12																														803.387	794.096	2
1403	1999-2000	Female	2	Non-Hispanic Black	0.36		1	5	15.45				No						46.8	95.2	0.3	2.9	13.3	3.1	296	4.57	6.6											799.534	730.413	2
1404	1999-2000	Female	14	Mexican American	0.57	Less Than High School	1	10	22.68				No						80	163.2	0.7	8.9	13.5	2.2	417	4.7	12	35.4	4.6			5		132			26	460.795	459.385	2
1405	1999-2000	Female	38	Mexican American	0.74	High School Diploma (including GED)	2	3	29.43	Yes	Yes	No	No	No	No	No	No	No	109.8	153.5	0.5	6.5	12.6	2.6	271	3.97	9.8	26.5	3.6	107.7	27.1	5.2	616	240			47	337.354	318.211	1	0	248
1406	1999-2000	Female	16	Other Race - Including Multi-Racial	5	Less Than High School	1	10	20.25			No	No						78.9	166																		3309.25	3028.48	2
1407	1999-2000	Male	79	Non-Hispanic White	1.07	Less Than High School	1	1		Yes		No	No	Yes	No	Yes	Yes	No																				0	1772.95	1	1	69	10
1408	1999-2000	Female	1	Mexican American	0.05		1	3					No								1	3.2	13.6	5.6	276	5.13	10.1											587.225	540.82	2
1409	1999-2000	Female	37	Mexican American		Less Than High School	2	4	30.18	No	No	No	No	No	No	No	No	No	101.3	153.6	0.8	4.9	13.7	2.3	205	4.34	8.1	35.4	4.3			4.9		184			35	1654.26	1657.33	1	0	238
1410	1999-2000	Male	49	Non-Hispanic White	5	High School Diploma (including GED)	2	1	27.75	No	No	Yes	No	No	No	No	No	No	102.6	171.8	0.6	2.9	15.8	1.6	279	4.8	5.4	79.6	4.5			5.2		232			62	10525.7	9713.3	1	0	237
1411	1999-2000	Female	77	Non-Hispanic White		High School Diploma (including GED)	2	1	32.44	No	Yes	Yes	No	No	No	No	No	No		164.6	0.7	6.1	13.8	1.7	235	4.47	8.9	70.7	3.9			5.7		226			49	4901.65	4413.37	1	1	105	1
1412	1999-2000	Male	43	Other Race - Including Multi-Racial	1.15	Less Than High School	1	11	30.08	No	No	No	No	No	No	No	No	No	107	167.2	0.5	3.7	15.6	1.7	228	5.32	6.2	61.9	4.6	93.6	9.88	5	123	214	151	3.9	38	6228.45	5202.38	1	0	231
1413	1999-2000	Female	7	Non-Hispanic White		Less Than High School	2	4	16.83				No							119.4																		3598.57	3448.48	2
1414	1999-2000	Female	11	Mexican American	3.46	Less Than High School	1	13					No																									0	645.144	2
1415	1999-2000	Male	7	Non-Hispanic Black	2.69	Less Than High School	1	8	17.48				No						56.2	125.9	0.5	3.3	13.3	2.7	351	4.54	6.9							143			43	934.938	904.53	2
1416	1999-2000	Male	32	Non-Hispanic White	2.51	High School Diploma (including GED)	1	1	34.22	No	No	No	No	No	No	No	No	No	112.2	179.2	0.5	4.2	16.2	2	271	5.27	6.9	70.7	4.5			5		241			31	8653.28	8567.69	1	0	233
1417	1999-2000	Male	38	Non-Hispanic White	4.98	High School Diploma (including GED)	2	11	28.28	No	Yes	No	No	No	No	No	No	No	102.4	175	0.4	3.9	13.2	1.9	241	4.18	6.4	70.7	4.6	101.1	8.32	5.5	94	180	122	3.15	39	9625.41	9253.38	1	0	231
1418	1999-2000	Female	16	Non-Hispanic Black	0.86	Less Than High School	2	10	32.48			No	No						98.3	167.2	0.5	3.4	13.3	2.1	232	4.97	6.1	53	4.6			5.2		166			45	967.727	878.604	2
1419	1999-2000	Male	32	Non-Hispanic White		More Than High School	3	1	34.82	No	No	No	No	No	No	No	No	No	114.2	177.9																		6816.77	6749.34	1	0	241
1420	1999-2000	Male	7	Mexican American	1.59	Less Than High School	1	8	18.85				No						64.7	131.5	0.8	3.8	13.1	3.8	358	4.77	8.8							202			64	539.715	530.075	2
1421	1999-2000	Female	3	Non-Hispanic Black			1	9	15.33				No						48	103.1	0.4	1.7	12.9	2.2	251	4.58	4.4						65	168	98	2.53	57	1038.32	1048.64	2
1422	1999-2000	Female	0	Non-Hispanic Black	0.35		1	10																														609.783	532.954	2
1423	1999-2000	Female	57	Mexican American	1.91	More Than High School	1	13	28.08	No	No	No	No	No	No	No	No	No	95.2	163	0.4	2.8	14	1.3	286	4.57	4.6	44.2	4.6	96.9	18.2	5.3	135	265	186	4.81	52	804.328	771.028	1	0	236
1424	1999-2000	Female	85	Non-Hispanic White	4.19	More Than High School	1	1	25.01	No	No	No	No	No	No	No	No	No	96	161.7	0.6	6.6	13.9	1.2	216	4.47	8.6	88.4	4.1	107.2	9.71	5.2	92	224	135	3.49	71	2316.68	1833.6	1	1	44	1
1425	1999-2000	Female	0	Other Hispanic			2	4																														735.333	735.101	2
1426	1999-2000	Male	9	Non-Hispanic White		Less Than High School	3	1	16.49				No						62.3	135.1	0.5	1.7	12.5	2.6	222	4.14	5.4						42	174	114	2.95	52	3747.81	3546.05	2
1427	1999-2000	Female	4	Non-Hispanic White			2	4	17.99				No							100.3																		1824.18	1684.56	2
1428	1999-2000	Male	40	Non-Hispanic White	5	More Than High School	2	11	27.8	Yes	No	Yes	No	No	No	No	No	No	98.1	176.2	0.5	4.4	16.5	1.9	242	5.32	6.9	79.6	4.6			5.1		247			34	9029.35	8332.43	1	0	231
1429	1999-2000	Female	44	Mexican American	3.26	Less Than High School	2	2		No		No	No	No	No	No	No	No																				818.036	818.262	1	0	246
1430	1999-2000	Male	54	Mexican American	1.2	Less Than High School	1	12	27.51	Yes	No	No	No	No	No	No	No	No	98.4	173.5	0.4	3.5	15.3	2.3	105	4.8	6.4	61.9	4.7			5.2		168			40	1219.32	1161.83	1	0	237
1431	1999-2000	Female	59	Non-Hispanic Black		More Than High School	2	8	23.14	No	No	Yes	No	No	No	No	No	No	82.7	159.8	0.7	2.3	12.3	1.6	253	4.1	4.6	61.9	4.5			5.5		238			75	2812.58	2501.05	1	0	246
1432	1999-2000	Female	15	Mexican American	1	Less Than High School	2	3	31				No						98.8	155.7	0.6	6.9	15.2	2.4	335	4.68	10.2	53	4.5			5.2		140			49	231.203	224.125	2
1433	1999-2000	Male	26	Mexican American	1.92	More Than High School	2	3	31.03	No	No	No	No	No	No	No	No	No	110.9	187.3	0.7	5.2	14.8	2.5	367	4.81	8.8	88.4	4.7			5.4		214			59	2131.24	1903.01	1	0	248
1434	1999-2000	Male	0	Non-Hispanic Black			1	9																														518.057	512.139	2
1435	1999-2000	Male	7	Non-Hispanic Black		Less Than High School	2	5	18.52				No						54.1	129.6	0.7	4.7	13.3	1.3	222	4.45	7.1						35	154	92	2.38	55	1007.46	979.829	2
1436	1999-2000	Female	73	Mexican American	0.8	Less Than High School	1	3	36.61	No		Yes	No	No	No	No	No	No	123	149.2	0.7	4.6	14.4	1	194	4.74	6.4	53	4.1	91.1	11.85	5.5	190	205	120	3.1	47	334.89	290.777	1	1	181	7
1437	1999-2000	Male	0	Non-Hispanic Black	0.65		1	2																														695.821	706.439	2
1438	1999-2000	Male	43	Non-Hispanic White	4.5	High School Diploma (including GED)	3	1	27.55	Yes	Yes	No	No	No	No	No	No	No	95	172	0.4	3.2	15.1	1.1	226	4.85	4.9	88.4	4.6	97.3	17.87	4.7	76	257	192	4.97	50	11374.7	10923.6	1	0	240
1439	1999-2000	Female	73	Non-Hispanic White	1.45	High School Diploma (including GED)	2	1		No		Yes	No	No	No	No	Yes	No																				0	4413.37	1	1	146	3
1440	1999-2000	Male	19	Mexican American		More Than High School	2	13	25.3			No	No						88.7	166.1	0.5	3.5	16.2	3.3	210	5.3	7.8	61.9	4.5	109.7	22.39	5.2	184	134	54	1.4	43	292.611	269.636	1	0	244
1441	1999-2000	Male	40	Non-Hispanic White	5	More Than High School	1	2	24.19	No	No	No	No	No	No	No	No	No	89	184.9	0.6	3.5	15.4	2.8	216	4.99	7.1	79.6	4.7			5.5		158			52	8104.57	7783.09	1	0	232
1442	1999-2000	Female	68	Mexican American	5	Less Than High School	1	4		No	No	No	Yes	No	No	No	No	No			0.4	1.7	10.9	1	227	3.47	3.2	335.9	3.1			4.3		76			33	331.511	284.025	1	1	3	1
1443	1999-2000	Female	44	Non-Hispanic White	4.55	More Than High School	2	2	19.89	No	No	No	No	No	No	No	No	No	74.5	172.1	0.4	4.3	14.5	1.2	201	4.52	6.1	35.4	4.2			4.9		182			57	9868.06	9214.01	1	0	246
1444	1999-2000	Male	15	Non-Hispanic Black		Less Than High School	2	7	19.85				No						71	169.3	0.9	3.3	12.9	2.1	320	3.93	6.7	35.4	4.3			5.1		198			60	546.355	521.39	2
1445	1999-2000	Female	56	Non-Hispanic White		High School Diploma (including GED)	1	12	18.62	Yes	Yes	No	No	No	No	No	No	No	75	162.2	0.6	7.9	14.1	3.4	366	4.34	12.2	44.2	4.8			5.1		285			61	8234.24	8206.24	1	0	237
1446	1999-2000	Female	13	Mexican American	0.64	Less Than High School	1	3	29.15				No						100.7	163.8	0.4	4.5	14.1	4	390	4.81	9	26.5	4.6	95.8	36.88	5.2	92	154	96	2.48	40	297.424	299.487	2
1447	1999-2000	Female	39	Non-Hispanic White	1.49	High School Diploma (including GED)	2	8	20.96	No	No	No	No	No	No	No	No	No	71	157.8	0.3	2.3	11.9	1.5	165	3.66	4.3	53	4.3			4.9		196			90	8931.33	8397.38	1	0	245
1448	1999-2000	Female	21	Non-Hispanic Black	0.68	High School Diploma (including GED)	1	12	23.51	No		Yes	No	No	No	No	No	No	69.9	152.4	0.5	3.7	13.1	2.1	271	4.28	6.4					5.2						4150.97	3717.22	1	0	238
1449	1999-2000	Female	55	Non-Hispanic White	3.29	More Than High School	1	12	39.56	No		No	No	No	No	No	No	No	105.6	165	0.5	4.3	13.6	2	266	4.69	6.9	53	4.3	91.6	8.68	5	219	243	136	3.52	63	8234.24	8206.24	1	0	239
1450	1999-2000	Female	2	Non-Hispanic White			2	4	17.01				No						53.7	93.9	1.1	4.6	12.2	7.1	296	4.94	13.2											1374.73	1312.67	2
1451	1999-2000	Female	3	Non-Hispanic White	3.23		1	9	15.68				No						51.9	95.5	0.6	2.3	12.4	3	389	4.27	6.1							191			38	4426.32	4236.47	2
1452	1999-2000	Male	0	Other Hispanic	5		2	5																														1151.41	1151.05	2
1453	1999-2000	Male	50	Non-Hispanic White	4.18	More Than High School	2	8	25.91	Yes	No	No	No	No	No	No	No	No	97.4	180.8	0.4	3.1	15.2	1.3	216	4.64	5.1	97.2	4.5			5.3		282			57	6130.87	5862.2	1	0	245
1454	1999-2000	Male	9	Non-Hispanic Black	4.69	Less Than High School	2	13	28.11				No						88.5	146.1	0.5	3.6	13.2	3.5	330	4.78	7.9							179			44	954.681	922.084	2
1455	1999-2000	Male	33	Non-Hispanic Black	0.92	Less Than High School	2	11	26.93	No	No	No	No	No	No	No	No	No	93	165.2	0.7	2.5	13.8	1.9	211	6.26	5.4	79.6	4.5	91.6	9.31	5.5	76	168	101	2.61	52	3494.92	3097.94	1	0	231
1456	1999-2000	Female	7	Mexican American	0.93	Less Than High School	2	3	15.49				No						55.3	122.5	0.4	2.3	12.7	2	303	4.27	4.7						52	175	102	2.64	62	676.168	657.257	2
1457	1999-2000	Female	0	Non-Hispanic Black	0.67		2	5																														588.68	514.51	2
1458	1999-2000	Female	24	Non-Hispanic White	0.15	More Than High School	2	3	40.86	No		No	No	No	No	No	No	No	115.5	168.6	0.5	5.4	13.6	2.2	298	4.67	8.5	44.2	4	97.9	14.92	5.5	180	178	108	2.79	34	6030.32	5852.86	1	0	249
1459	1999-2000	Male	4	Mexican American	0.05		1	13	16.65				No						57.1	107.1	0.4	3.4	14.1	3.4	346	4.38	7.4							145			34	633.101	631.164	2
1460	1999-2000	Male	9	Mexican American	1.98	Less Than High School	1	10	16.67				No						62.4	138.1	0.6	3.6	14.1	3.9	265	4.63	8.4							131			47	729.574	708.216	2
1461	1999-2000	Male	33	Non-Hispanic Black	5	Less Than High School	2	4	42.15	No	No	No	No	No	No	No	No	No	137.2	186.3	0.7	3.6	13.9	2.4	261	4.64	6.8	70.7	4.2	95.3	65.46	6.2	280	185	96	2.48	33	2646.04	2426.39	1	0	237
1462	1999-2000	Male	27	Mexican American	4.97	Less Than High School	2	2	28.36	Yes	Yes	No	No	No	No	No	No	No	99.1	171.9	0.6	4.9	16.2	1.3	285	5.44	7	79.6	4.7	89.5	10.54	5.2	142	223	148	3.83	47	2279.29	2035.21	1	0	246
1463	1999-2000	Male	71	Non-Hispanic White	3.24	High School Diploma (including GED)	2	1	34.67	No	Yes	Yes	No	Yes	Yes	No	Yes	No	125	174.6																		3679.65	3277.11	1	1	105	1
1464	1999-2000	Male	61	Mexican American		Less Than High School	1	10	22.99	Yes	Yes	No	No	No	No	No	No	No	91.5	159.1	0.6	3.5	15.8	2.9	304	5.14	7.5	44.2	4.5	98.2	5.87	5.5	108	242	156	4.03	65	328.443	326.185	1	1	106	3
1465	1999-2000	Female	64	Mexican American	1.8	Less Than High School	1	13	23.81	Yes	No	No	No	Yes	No	No	No	No	87.5	154.6	0.7	6.8	13.7	1.5	208	4.16	9.3	53	4.5	98.9	11.67	5.5	183	159	75	1.94	47	295.356	307.545	1	1	59	1
1466	1999-2000	Male	8	Non-Hispanic Black	0.71	Less Than High School	1	7	16.58				No						58	138.7	0.7	5.4	12.5	2.6	245	4.64	8.9											915.766	884.497	2
1467	1999-2000	Male	29	Mexican American	0.36	More Than High School	1	3	28.29	Yes	Yes	No	No	No	No	No	No	No	95.5	168.9	0.9	4.6	16.9	2.4	355	5.36	8.4	70.7	4.8			5		206			41	2711.19	2627.1	1	0	238
1468	1999-2000	Female	2	Non-Hispanic White	1.68		1	2	17.55				No						49	86.4	0.6	3.3	12.9	4.7	295	4.39	8.9											4731.36	4371.37	2
1469	1999-2000	Female	65	Mexican American	1.26	Less Than High School	1	3	30.47	Yes	No	No	No	No	No	No	No	No	96	149.6	0.3	3.2	14.4	2	245	4.43	5.7	35.4	4.5			5.4		205			59	329.765	302.591	1	0	238
1470	1999-2000	Female	45	Non-Hispanic Black		More Than High School	1	13	23.89	Yes	No	No	No	No	No	No	No	No	71	159	0.6	4.4	12.4	2	234	3.96	7.1	61.9	4.1			4.9		212			66	2549.96	2435.43	1	0	233
1471	1999-2000	Female	19	Non-Hispanic White		Less Than High School	1	7	31.47			No	No							162	0.6	6.4	14.1	2.9	321	5.14	10.2	53	4.2			5.2		176			44	2636.31	2497.46	1	0	247
1472	1999-2000	Male	47	Non-Hispanic Black	0.36	More Than High School	2	7	23.72	Yes	Yes	No	No	No	No	No	No	No	84.3	183.2	0.6	3	13.1	2.2	264	4.44	6.1	70.7	4.1	104.7	3.92	5.6	100	170	85	2.2	65	2090.27	1975.04	1	0	247
1473	1999-2000	Male	62	Mexican American		Less Than High School	1	3		Yes		Yes	No	Don't know	Yes	Don't know	Yes	No			1.3	9.7	16.6	1.3	292	4.92	13.1	97.2	4.1			5.1		214			32	293.562	260.948	1	1	38	2
1474	1999-2000	Male	0	Mexican American	0.16		1	4																														394.75	390.07	2
1475	1999-2000	Male	66	Other Hispanic		High School Diploma (including GED)	2	7	32.84	Yes	Yes	Yes	Yes	No	No	No	No	No	113.7	166																		2749.56	2292.02	1	1	3	7
1476	1999-2000	Female	14	Non-Hispanic White	2.3	Less Than High School	2	1	22.22				No						77	164.2	0.5	3.5	13.8	1.6	237	4.73	6	44.2	4.3	83.1	12.84	4.9	87	157	79	2.04	60	2646.22	2545.13	2
1477	1999-2000	Male	84	Other Race - Including Multi-Racial	4.67	More Than High School	1	10	25.51	No	No	No	No	No	No	No	Yes	No	91.5	168.8																		1097.33	1053.27	1	1	201	2
1478	1999-2000	Female	85	Non-Hispanic White		Less Than High School	1	1		No		Yes	No	No	No	No	No	No																				0	1833.6	1	1	24	1
1479	1999-2000	Male	19	Mexican American	0.23	High School Diploma (including GED)	2	6	30.16			No	No						96.5	171.7	0.8	3.8	15.7	3.3	312	5.34	8.3	61.9	4.8			5		217			27	246.907	243.641	1	0	232
1480	1999-2000	Female	33	Non-Hispanic White	2.12	Less Than High School	2	8	18.4	Yes	Yes	No	No	No	No	No	Yes	No	68.4	163	0.6	5.4	15	2.8	233	5.05	8.9	61.9	4.6			5.2		265			44	7497.55	7470.58	1	0	245
1481	1999-2000	Male	30	Non-Hispanic White	3.24	Less Than High School	1	2	20.15	Yes	No	No	No	No	No	No	No	No	79	169.2	0.7	4	16.7	2.7	265	5.09	7.8	70.7	4.6	80.6	5.45	4.7	190	243	158	4.09	47	12249.4	11315	1	0	232
1482	1999-2000	Male	37	Non-Hispanic White	5	More Than High School	2	8	26.08	Yes	No	No	No	No	No	No	No	No	90.4	175.8	0.3	2.1	15	1.4	215	4.94	3.9	79.6	4.6			5.1		232			43	8085.67	7349.68	1	0	248
1483	1999-2000	Female	7	Non-Hispanic White		Less Than High School	2	10					No																									0	5445.08	2
1484	1999-2000	Male	4	Non-Hispanic White	1.46		2	6	17.94				No						59.5	114.7	0.3	2.3	12.1	2.3	251	4.07	5.2						91	142	68	1.76	56	4467.28	4162.9	2
1485	1999-2000	Male	9	Mexican American	0.72	Less Than High School	1	4	25.59				No						87	142.7	0.8	5.3	14.6	3.5	379	4.89	9.9							191			48	784.5	777.236	2
1486	1999-2000	Female	32	Non-Hispanic White		High School Diploma (including GED)	2	12	14.83	No	No	No	No	No	No	No	No	No	67	167.3																		8123.68	7440.44	1	0	243
1487	1999-2000	Female	37	Mexican American	2.61	More Than High School	2	8	33.09	Yes	No	Yes	Yes	No	No	No	No	No	107	157.6	0.5	6.7	12.5	2.6	259	3.89	10.3	44.2	3.8			5.9		198			65	1476.24	1321.99	1	0	245
1488	1999-2000	Female	83	Non-Hispanic White	1.78	More Than High School	2	12	21.15	No	No	Yes	No	No	No	No	No	Yes	84.2	153			11.1		359	3.44	10	238.7	4.1			5.1		323			90	2385.72	1647.71	1	1	25	10
1489	1999-2000	Female	83	Non-Hispanic Black		High School Diploma (including GED)	1	2	25.12	No	No	Yes	No	No	No	No	No	No	84.7	153.4	0.5	2.6	13.2	2.9	244	4.28	6.2	97.2	4.4	90	9.62	5.3	95	213	99	2.56	95	2244.25	1892.61	1	1	117	1
1490	1999-2000	Female	13	Mexican American	0.94	Less Than High School	1	13	21.04				No						71.6	152.3	0.5	4.2	14.1	2.1	332	4.9	7	35.4	4.7	92.9	14.09	5.2	83	171	85	2.2	70	231.819	212.19	2
1491	1999-2000	Female	17	Other Hispanic	3.88	More Than High School	2	7	18.63			No	No						67.5	156.8																		2633.16	2513.66	2
1492	1999-2000	Female	6	Non-Hispanic Black	0.56	Less Than High School	1	7					No																									818.885	799.568	2
1493	1999-2000	Female	28	Other Hispanic	3.33	More Than High School	2	9	39.94	No	No	No	No	No	No	No	No	No	125.3	179.5	0.4	2.8	13.9	1.9	290	4.23	5.5	61.9	4.1	80.5	10.77	5	68	159	92	2.38	54	2350.86	2108.65	1	0	239
1494	1999-2000	Male	2	Mexican American	1.25		1	13	16.86				No						48.9	94																		1650.87	1407.51	2
1495	1999-2000	Male	41	Non-Hispanic White	2.72	Less Than High School	1	5	28.12	Yes	Yes	No	No	No	No	No	No	No	95.6	176.4	0.7	3.4	15	3	252	5.02	7.5	70.7	4.5			5.2		188			37	7751.12	7488.17	1	0	234
1496	1999-2000	Female	12	Non-Hispanic Black	0.72	Less Than High School	1	9	19.63				No						67.5	149.2	0.5	2.8	13.2	4.1	340	4.82	8	35.4	4.4			5.2		216			50	655.916	622.714	2
1497	1999-2000	Male	3	Non-Hispanic Black	5		1	7	13.5				No						42.5	102.2																		815.333	823.436	2
1498	1999-2000	Male	59	Non-Hispanic White	3.29	More Than High School	1	12	24.7	Yes	No	No	No	No	No	No	No	No	93	178.4	0.7	4	16.2	1.8	249	4.94	6.6	70.7	4.6	95.8	8.01	5	148	237	161	4.16	46	7848.69	7504.74	1	0	243
1499	1999-2000	Male	8	Mexican American		Less Than High School	1	4	14.67				No						56.5	127.1																		754.851	744.705	2
1500	1999-2000	Female	29	Non-Hispanic Black	0.31	More Than High School	2	5	25.46	No	No	No	No	No	No	No	No	No	78.9	165.1	0.4	3.3	13.1	2.2	164	4.36	6.1	70.7	4.2	87.8	8.51	5.1	48	129	68	1.76	52	3334.33	3207.04	1	0	242
1501	1999-2000	Male	50	Non-Hispanic White	3.75	More Than High School	1	10		Yes		Yes	No	No	No	Yes	No	No																				0	6639.98	1	1	63	1
1502	1999-2000	Female	41	Mexican American	4.34	More Than High School	2	2	25.31	Yes	No	No	No	No	No	No	No	No	83.1	157.4	0.4	3.2	13.4	1.9	277	4.27	5.7	35.4	4.6	88.8	13.08	5.5	109	157	93	2.4	42	1005.56	963.932	1	0	246
1503	1999-2000	Male	38	Other Hispanic	1.27	More Than High School	2	7	28.75	No	No	No	No	No	No	No	No	No	103.5	169.3	0.6	3	15.2	3	212	4.93	6.8	79.6	4.5			5.2		203			51	4022.51	3867.03	1	0	246
1504	1999-2000	Female	8	Non-Hispanic Black	0.55	Less Than High School	2	12	15.34				No						52.7	127.9	0.5	2.4	13.4	3	348	5.32	6.2						128	164	93	2.4	45	879.198	880.957	2
1505	1999-2000	Male	80	Non-Hispanic White	1.24	High School Diploma (including GED)	1	9	27.56	Yes	No	Yes	No	No	Yes	No	No	No	98.6	164.3	0.5	3.8	14.5	1.8	261	4.68	6.3	79.6	4.7	115	10.32	5.7	256	197	114	2.95	32	1602.04	1357.34	1	1	128	2
1506	1999-2000	Male	85	Non-Hispanic Black		Less Than High School	1	7	22.44	Yes	Yes	No	No	No	No	No	No	No	89.2	174.6	0.3	2.5	13	2.1	241	4.84	5.6	70.7	3.9			5.9		222			51	780.078	804.156	1	1	101	10
1507	1999-2000	Female	77	Non-Hispanic White	2.87	More Than High School	2	1		No		No	No	No	No	No	Yes	No																				0	4171.85	1	1	139	6
1508	1999-2000	Female	65	Mexican American	0.73	Less Than High School	2	3		No		Yes	No	No	No	No	No	No																				0	303.26	1	0	249
1509	1999-2000	Male	36	Mexican American	5	More Than High School	1	6	23.38	Yes	No	No	No	No	No	No	No	No	76.5	167.5	0.5	2.9	15.6	1.5	252	5.07	5.1	61.9	4.7	92.6	3.8	5.1	48	173	99	2.56	64	2602.47	2361.87	1	0	229
1510	1999-2000	Female	0	Mexican American	1.19		1	6																														246.949	244.022	2
1511	1999-2000	Male	66	Non-Hispanic Black	0.75	Less Than High School	1	5	26.37	Yes	No	Yes	No	No	No	No	No	Yes	93	168.3	0.4	6.6	15.9	2	251	4.86	9.4	123.8	4.5			5.3		226			56	1463.24	1218.18	1	1	74	2
1512	1999-2000	Female	2	Non-Hispanic Black			1	7	14.77				No						43.2	90.5	0.4	1.5	12.1	3	269	5.02	5.1											560.589	558.324	2
1513	1999-2000	Male	17	Non-Hispanic Black		Less Than High School	2	4	19.99			No	No						68.6	168.1	0.5	1.4	14.3	1.5	279	5.36	3.5	53	4.5	89.9	8.06	5.5	53	153	95	2.46	47	487.02	469.829	2
1514	1999-2000	Male	64	Non-Hispanic White		More Than High School	2	10		No		No	No	No	No	No	No	No																				0	4932.08	1	0	235
1515	1999-2000	Male	0	Other Race - Including Multi-Racial	2.52		1	9																														1589.48	1482.69	2
1516	1999-2000	Male	0	Mexican American			1	12																														193.68	191.384	2
1517	1999-2000	Female	85	Mexican American	1.79	Less Than High School	1	6	27.9	No		Yes	No	No	No	No	No	No	96.4	150.4	0.5	4.1	13.7	2.2	284	4.79	7	70.7	4.3			6.3		200			50	511.383	401.799	1	1	229	1
1518	1999-2000	Female	2	Other Hispanic	2.16		3	1	17.07				No							84.2	0.4	2.1	12.1	4.3	372	4.5	6.9											2541.86	2348.46	2
1519	1999-2000	Male	11	Mexican American		Less Than High School	2	3	17.4				No						38.2	135.7	0.4	2.4	12.8	2.2	185	4.3	5.4						142	193	114	2.95	51	607.198	596.353	2
1520	1999-2000	Female	46	Non-Hispanic White	5	More Than High School	2	1	26.86	No	No	No	No	No	No	No	No	No	97.1	168	0.6	4.9	13.5	2	227	4.19	7.7	70.7	4.2			5.2		232			58	10811.1	9822.77	1	0	237
1521	1999-2000	Male	7	Other Hispanic	1.17	Less Than High School	2	7	14.85				No						52.3	117.2	0.6	2.2	11.7	3.4	323	4.13	6.4							172			36	4418.52	3789.66	2
1522	1999-2000	Male	7	Non-Hispanic White	3.81	Less Than High School	2	12	19.51				No						64.3	134.7	0.7	7.5	12.5	2.1	363	4.7	10.7							176			58	4611.87	4306.76	2
1523	1999-2000	Male	13	Mexican American	0.65	Less Than High School	1	4	25.21				No						93.1	155.8	1	4.9	14.4	2.5	439	5.19	8.6	44.2	4.8			4.8		217			51	334.834	329.036	2
1524	1999-2000	Female	26	Non-Hispanic White	0.61	More Than High School	1	8		Yes		No	No	No	No	No	No	No																				0	5813.44	1	0	242
1525	1999-2000	Female	72	Non-Hispanic White	3.59	More Than High School	2	5	28.05	No	No	Yes	No	No	No	No	No	No	95.8	153.4	0.7	7.1	13.6	2.7	247	4.41	10.9	61.9	3.9			5		208			90	4301.68	4046.98	1	0	241
1526	1999-2000	Female	23	Non-Hispanic White	1.04	More Than High School	2	10	30.17	No		No	No	No	No	No	No	No	103	156.4	0.8	9.8	13.3	2.6	260	4.63	13.4	35.4	3.5	80.4	13.09	4.5	290	235	120	3.1	57	836.295	782.658	1	0	236
1527	1999-2000	Female	17	Non-Hispanic Black	5	Less Than High School	1	7	23.38			Yes	No						74.7	161	0.3	3.3	12.5	2	236	4.13	5.8	53	4.3	90.2	9.03	5.2	25	130	79	2.04	46	596.01	582.633	2
1528	1999-2000	Male	67	Mexican American		Less Than High School	2	13	25.78	Yes		No	Yes	No	No	No	Yes	No	96.6	172.7																		233.537	189.315	1	1	52	10
1529	1999-2000	Male	46	Non-Hispanic White	3.11	High School Diploma (including GED)	2	1	29.02	Yes	No	No	Yes	No	No	No	No	No	100.6	168.2	0.7	4.7	16.2	2.2	151	5.34	7.7	53	4.6			6		160			38	9623.58	9392.47	1	0	237
1530	1999-2000	Female	13	Mexican American	2.12	Less Than High School	2	13	24.41				No						84.6	172.8	0.3	2.1	11.9	1	229	3.93	3.5	44.2	4.6			4.9		134			52	257.694	242.692	2
1531	1999-2000	Male	71	Non-Hispanic White		High School Diploma (including GED)	2	11		No		No	No	No	No	No	No	No																				0	4988.26	1	1	240	1
1532	1999-2000	Male	85	Non-Hispanic White	0.9	Less Than High School	3	1	23.63	Yes	No	No	Yes	No	No	Yes	No	Yes	97.2	177.9	0.8	5.8	14.9	1.9	202	4.96	8.8	53	4.5			5.7		205			87	1543.34	1115.32	1	1	12	10
1533	1999-2000	Male	51	Other Hispanic	2.28	Less Than High School	2	7		Yes			No	No	No	No	No	No																				0	5403.58	1	0	247
1534	1999-2000	Male	60	Non-Hispanic White	5	More Than High School	1	8	31.01	Yes	No	Yes	No	No	Yes	No	No	No	111.2	176.4	0.6	4.1	14.2	2.5	333	4.57	7.6	79.6	4.1			5.3		222			33	4298.78	4099.18	1	0	240
1535	1999-2000	Female	16	Non-Hispanic White	5	Less Than High School	1	8	28.56			No	No						86.9	167.9	0.8	2	13.6	1.2	203	4.47	4.1	61.9	4.6	76.6	13.16	4.4	83	132	60	1.55	56	2825.99	2711.08	2
1536	1999-2000	Male	33	Non-Hispanic White	5	More Than High School	1	1	30.88	No	No	No	No	No	No	No	No	No	102.7	174.2	0.5	4.9	15.4	2.5	270	5.03	8.4	70.7	4.7			5.2		184			47	8993.79	8175.15	1	0	233
1537	1999-2000	Female	16	Mexican American	0.63	Less Than High School	1	4	23.7			No	No						81.1	156.3	0.3	3.4	14.4	2	310	4.58	5.9	35.4	4.6	85.5	10.05	4.8	84	146	78	2.02	52	375.7	350.024	2
1538	1999-2000	Female	31	Other Hispanic	1.27	More Than High School	2	7	26.41	No	No	No	Borderline	No	No	No	No	No	81	160.1	0.5	3.6	14.3	2.4	235	4.64	6.6	35.4	4.5			4.7		205			69	7436.21	7299.5	1	0	247
1539	1999-2000	Female	2	Non-Hispanic White	3.81		2	12	13.47				No						44.1	94.4																		2927.82	2705.05	2
1540	1999-2000	Female	2	Non-Hispanic White	3.89		1	6	15.07				No						43.6	88.1	0.4	1.2	12.2	2.3	299	4.25	4											3852.07	3567.15	2
1541	1999-2000	Female	61	Non-Hispanic White	1.7	High School Diploma (including GED)	1	5	24.05	Yes	No	No	No	No	No	Yes	No	No	84.5	164.4	0.6	4	14.1	1.7	406	4.76	6.4	53	4.2	95.7	7.63	4.8	75	231	139	3.59	77	6494.87	5219.76	1	1	179	3
1542	1999-2000	Male	15	Non-Hispanic White	3	Less Than High School	1	7	23.76				No						88.5	180.5	0.8	4.9	14.9	3.4	271	5.13	9.4	79.6	4.9			5.6		185			38	2639.83	2549.59	2
1543	1999-2000	Male	39	Non-Hispanic Black		More Than High School	3	1	22.96	Yes	No	No	No	No	No	No	No	No	77.9	166.7	0.4	6.7	14.7	4	258	4.61	11.3					5.5						3561.66	3433.09	1	0	241
1544	1999-2000	Female	30	Mexican American	1.45	High School Diploma (including GED)	1	12	22.46	No	No	No	No	No	No	No	No	No	81.1	159.6	0.5	5.8	13.9	2.5	408	4.26	9	44.2	4.5			4.7		174			41	1702.78	1675.99	1	0	240
1545	1999-2000	Female	23	Non-Hispanic White	1.66	High School Diploma (including GED)	2	10	14.42	Yes		No	No	No	No	No	No	No	62.8	167.2	0.6	3.4	13.7	3	209	4.74	7.3	44.2	4.9	89	7.52	5.1	53	141	77	1.99	54	8115.96	7595.44	1	0	235
1546	1999-2000	Female	57	Mexican American	3.16	Less Than High School	2	2	24.9	No		No	No	No	No	No	No	No	76.2	144.5	0.3	2.8	14.7	1.3	240	4.56	4.4	35.4	4.4	101.7	11.81	5.4	124	251	167	4.32	59	927.447	914.802	1	0	246
1547	1999-2000	Male	57	Non-Hispanic White	1.08	High School Diploma (including GED)	3	1	26.71	Yes	Yes	No	No	No	No	No	No	No	96.5	166.1	0.7	7.3	16	2.5	269	5.23	10.9	88.4	4.4	103.3		5.3						5609.91	5393.43	1	0	241
1548	1999-2000	Female	85	Non-Hispanic White	2.62	More Than High School	1	11		Yes		No	No	Don't know	No	No	Yes	Yes																				3519.94	2238.45	1	1	8	1
1549	1999-2000	Female	0	Mexican American	0.88		1	4																														214.305	209.382	2
1550	1999-2000	Female	24	Non-Hispanic White	4.37	More Than High School	3	1	17.43	No	No	No	No	No	No	No	No	No	65	165.1	0.5	6.3	12	2.1	273	4.03	9	61.9	4.6	88.6	6.44	5.1	111	203	116	3	65	5872.56	5234.9	1	0	241
1551	1999-2000	Male	38	Non-Hispanic White		More Than High School	1	6	23.71	Yes	Yes	No	No	No	No	No	No	No	84.3	183	0.8	5.3	18.2	1.9	305	5.78	8.1	70.7	4.9			5		239			55	10440.8	9817.76	1	0	229
1552	1999-2000	Female	60	Non-Hispanic White	4.52	Less Than High School	3	1	36.26	No	No	Yes	No	No	Yes	No	No	No	97.3	158.5	0.5	6.3	14.6	1.3	387	4.79	8.2	53	4.6	165.8	14.52	6.3	294	213	107	2.77	47	4165.23	3650.19	1	0	237
1553	1999-2000	Male	18	Mexican American	1.85	Less Than High School	2	6	22.64			No	No						77.9	155	0.5	2.8	15.4	2	325	5.34	5.5	61.9	4.9	105	7.36	5.3	66	165	107	2.77	45	272.613	253.834	1	0	245
1554	1999-2000	Female	48	Mexican American		Less Than High School	1	10	23.82	No	No	No	No	No	No	No	No	No	80.4	154.3	0.4	2.5	14.3	1.4	189	4.52	4.4	44.2	4.4			5.5		166			64	1076.85	1049.4	1	0	248
1555	1999-2000	Female	50	Mexican American		Less Than High School	1	3	36.56	No	No	No	No	No	No	No	No	No	106	148.2	0.4	2.3	12.9	1.3	267	4.14	4.2	53	4.4	97.5	7.25	5.1	167	284	192	4.97	58	1230.47	1199.11	1	0	238
1556	1999-2000	Male	8	Mexican American	1.5	Less Than High School	1	10	13.75				No						51.4	129.9	0.6	4.3	14.9	1.9	356	5.15	6.9						59	170	97	2.51	61	656.288	619.32	2
1557	1999-2000	Female	16	Mexican American	2.69	Less Than High School	1	12	27.54			No	No						88.1	169.8	0.9	6.6	12.5	1.1	246	4.53	8.6	44.2	4.8	93.1	9.61	5.3	53	134	80	2.07	43	311.639	309.028	2
1558	1999-2000	Male	68	Non-Hispanic Black		High School Diploma (including GED)	1	7	24.91	Yes	No	Yes	No	No	No	No	No	No	94.8	168	0.6	2.8	15.1	1.7	209	5.82	5.2	114.9	4.2			5.8		228			46	1487.89	1428.14	1	1	185	1
1559	1999-2000	Male	6	Mexican American	0.61	Less Than High School	2	3	15.65				No						52.9	110.3	0.7	3.9	12.3	3.6	252	4.33	8.9							138			43	659.556	622.404	2
1560	1999-2000	Male	12	Mexican American	0.54	Less Than High School	1	13	16.44				No						63.6	145.7	0.9	6	13.2	3.3	332	4.19	10.4	26.5	4.8			5		144			47	271.461	260.475	2
1561	1999-2000	Female	80	Non-Hispanic White	1.44	High School Diploma (including GED)	1	10	22.34	No		Yes	No	No	No	No	No	No	79.8	154.6	0.8	4.9	12.8	1.2	632	4.01	7.1	88.4	4.2	91.7	7.28	5	107	215	118	3.05	75	2251	1781.62	1	1	176	10
1562	1999-2000	Male	12	Non-Hispanic Black	0.28	Less Than High School	1	8	20.36				No						68.6	149	0.5	2.2	12.6	1.8	291	5.49	4.6	44.2	4.5	87.6	8.9	5.2	158	165	78	2.02	56	584.162	572.321	2
1563	1999-2000	Male	10	Non-Hispanic White		Less Than High School	2	4	16.11				No						56.4	130.4																		9069.16	8573.54	2
1564	1999-2000	Male	0	Non-Hispanic White	0.95		2	1																														1319.42	1285.17	2
1565	1999-2000	Female	23	Mexican American		Less Than High School	1	10	31.01	No	No	No	No	No	No	No	No	No	106.2	163.2	0.6	7.1	13.3	2.1	211	4.11	10	44.2	3.7	75	17.49	4.8	293	239	98	2.53	82	273.457	273.963	1	0	247
1566	1999-2000	Female	71	Non-Hispanic White	0.84	More Than High School	1	11	25.39	No		No	No	No	No	No	Yes	Yes	92.2	166.5	0.6	5.4	13	1.8	259	4.56	7.9	53	4.3	97.9	7.32	5.7	126	216			59	6967.77	5266.93	1	1	132	1
1567	1999-2000	Female	16	Mexican American	1.5	Less Than High School	1	10	30.8			No	No						90.2	150	0.4	2.7	13.6	2.4	269	4.6	5.6	44.2	4.3	85.5	20.86	4.9	71	149	96	2.48	39	556.858	552.192	2
1568	1999-2000	Male	19	Non-Hispanic White	1.95	More Than High School	3	1	23.63			Yes	No						77.7	172.5	0.7	4.4	15	2.1	263	4.9	7.4	88.4	5.2			4.8		141			34	2526.33	2405.95	1	0	240
1569	1999-2000	Male	13	Mexican American		Less Than High School	1	6	22.64				No						78	157.7	0.6	4.3	14.8	2.3	311	5.3	7.6	26.5	4.9			5		159			43	436.443	429.488	2
1570	1999-2000	Female	19	Non-Hispanic Black		High School Diploma (including GED)	1	9	32.61			No	No						97.7	162.4	0.7	6.8	12.4	1.3	314	4.03	8.9	61.9	4.2			4.9		179			50	735.92	731.751	1	0	230
1571	1999-2000	Male	65	Non-Hispanic White	5	More Than High School	1	8	27.41	Yes		Yes	No	No	Yes	No	No	No	98	180.2	0.5	4.2	14.9	1.6	152	5.11	6.4	114.9	4.6	95.8	15.29	5.2	119	172	102	2.64	46	4686.88	4469.26	1	1	49	1
1572	1999-2000	Male	8	Non-Hispanic White	2.87	Less Than High School	2	5	19.79				No						73.1	144.8	0.6	4.1	12.6	1.7	286	4.59	6.4							134			59	5241.63	4495.62	2
1573	1999-2000	Male	45	Mexican American	5	Less Than High School	2	5		Yes		No	Yes	No	No	No	No	No																				0	965.731	1	0	241
1574	1999-2000	Female	80	Non-Hispanic White		More Than High School	1	8	24.21	Yes	No	Yes	No	No	No	No	No	No	88.2	145.7	0.7	6.8	14.1	1.9	257	4.29	9.6	53	4.3	86.4	6.7	5	210	254	173	4.47	39	2157.6	1634.36	1	1	11	1
1575	1999-2000	Female	0	Non-Hispanic White	1.84		1	5																														1567.05	1526.37	2
1576	1999-2000	Female	19	Non-Hispanic Black		More Than High School	2	12	19.32			No	No						69.7	163.1	0.4	2.6	14.1	1.9	198	4.97	5.1	61.9	4.6	93.1	5.99	5.1	63	152	68	1.76	71	727.585	693.925	1	0	243
1577	1999-2000	Female	19	Mexican American	0.39	High School Diploma (including GED)	2	10				No	No																									0	330.427	1	0	235
1578	1999-2000	Male	70	Non-Hispanic Black	0	Less Than High School	2	11		No	Yes	Yes	Yes	Yes	Yes	No	Yes	No			0.6	3.3	15.4	1.2	195	5.23	5.3	159.1	4.1			5.7		157			39	1134.62	1081.29	1	0	231
1579	1999-2000	Male	14	Mexican American	0.79	Less Than High School	1	5	17.16				No						63.9	161.2	0.7	3.8	15.4	3.4	270	4.51	8.1	44.2	5.1	95.7	9.67	4.9	134	140	70	1.81	43	608.727	607.892	2
1580	1999-2000	Male	26	Mexican American	2.12	Less Than High School	2	13	26.37	Yes	No	No	No	No	No	No	No	No	88.1	169.2	0.6	5.2	16.5	2.2	242	5.51	8	61.9	5.3			4.9		237			37	1789.89	1564.98	1	0	244
1581	1999-2000	Female	34	Mexican American		Less Than High School	2	10	36.03	No		No	No	No	No	No	No	No	104.2	150.5																		1996.88	1747.61	1	0	235
1582	1999-2000	Female	19	Mexican American	1.4	Less Than High School	2	3	31.65			No	No						99.3	161.2	0.5	1.8	13.7	1.9	300	4.4	4.4	44.2	4.5	90.5	9.62	5	48	129	69	1.78	51	279.815	277.471	1	0	249
1583	1999-2000	Female	54	Mexican American	1	Less Than High School	2	13	25.34	No	No	Yes	Yes	No	No	No	No	No	95.2	154	0.8	5.7	15.2	2	266	4.88	8.8	44.2	4.5			9.4		178			34	768.441	771.028	1	0	244
1584	1999-2000	Male	19	Mexican American	0.25	Less Than High School	1	5	21.33			No	No							174.7																		648.077	639.504	1	0	232
1585	1999-2000	Female	24	Mexican American	1.16	High School Diploma (including GED)	2	3	31.3	No	No	Yes	No	No	No	No	No	No	105.7	157.3	0.4	2.5	13.4	2.3	295	4.11	5.4	44.2	4.3			5.2		229			37	178.123	174.314	1	0	238
1586	1999-2000	Female	45	Mexican American	1.13	Less Than High School	2	6	29.08	No	No	No	No	No	No	No	No	No	93	149.5	0.6	4.6	14	1.8	234	4.83	7.1	53	4			5.2		183			71	931.849	880.73	1	0	234
1587	1999-2000	Female	19	Non-Hispanic White	1.81	More Than High School	2	11	25.52			No	No						91.5	171.2																		3280.44	3262.35	1	0	231
1588	1999-2000	Male	35	Non-Hispanic Black	4.52	More Than High School	1	8	20.82	No		No	No	No	No	No	No	No	68	167.2	0.4	2.1	14.8	1.8	178	5.21	4.6	79.6	4.6	87.3	6.35	5.5	68	188	122	3.15	53	2842.54	2739.93	1	0	239
1589	1999-2000	Female	52	Mexican American	1.08	Less Than High School	1	13	24.8	No		Yes	No	No	No	No	No	No	88.4	148.5	0.3	3.4	13.4	1.7	246	4.73	5.5	35.4	4.3	109.1	12.67	5.5	100	200	135	3.49	45	739.285	752.701	1	0	236
1590	1999-2000	Male	54	Non-Hispanic Black	5	More Than High School	2	10	35.31	No	No	Yes	Yes	No	No	No	No	No	117.9	179.6	0.4	2.3	13.1	1.7	289	4.9	4.6	70.7	4.7			7.4		194			36	3014.78	2848.58	1	1	184	1
1591	1999-2000	Female	2	Non-Hispanic White	5		1	9	23.84				No						68	92.5	0.8	4.3	12.2	3.5	228	4.43	9											3762.5	3029.38	2
1592	1999-2000	Female	63	Non-Hispanic White	5	More Than High School	1	8	25.69	No	No	No	No	No	No	No	Yes	No	89.7	166	0.6	4.4	14.8	2.6	328	4.92	7.8	70.7	3.6	95.9	13.03	5	134	233	158	4.09	48	4052.58	4053.6	1	0	242
1593	1999-2000	Male	65	Mexican American		Less Than High School	2	8	29.28	No	Yes	No	No	No	No	No	No	No	93.2	163	0.6	4.1	14.8	2	233	4.85	7.1	61.9	3.9			5.6		214			44	648.877	629.224	1	0	244
1594	1999-2000	Male	0	Non-Hispanic White	2.88		2	11																														1653.6	1575.86	2
1595	1999-2000	Female	18	Mexican American	1.02	Less Than High School	2	11	21.27			No	No						78.5	160.2	0.7	6.5	11.8	2.5	303	3.76	9.9	35.4	4.9			5.2		163			57	321.239	309.028	1	0	230
1596	1999-2000	Male	18	Mexican American	0.7	Less Than High School	2	3	22.68			No	No						85.2	167.1	0.7	3.4	16.5	2.7	229	5.35	7.5	70.7	4.8	92.8	12.81	5.2	132	189	114	2.95	48	346.476	319.272	1	0	249
1597	1999-2000	Female	17	Non-Hispanic Black	1.2	Less Than High School	1	2	26.4			No	No						96.3	158.1	0.7	3.7	10.6	1.8	224	3.43	6.3	35.4	3.3	76	12.54	4.5	140	163	87	2.25	48	964.974	951.013	2
1598	1999-2000	Female	85	Non-Hispanic White	0.06	High School Diploma (including GED)	2	1	21.08	Yes	No	No	No	No	No	No	No	No	73	160.8	0.5	4.8	13.7	1.7	251	4.22	7.1	70.7	4.6	99.9	7.25	5.7	97	233	134	3.47	80	2247.65	1773.04	1	1	63	6
1599	1999-2000	Female	18	Mexican American		Less Than High School	1	10	20.8			No	No						75.5	162.6	0.4	3.8	14.2	2	158	4.27	6.4	53	4.6			5		181			51	370.192	353.896	1	0	248
1600	1999-2000	Male	60	Non-Hispanic White	5	More Than High School	2	3	29.51	Yes	No	No	No	No	No	No	Yes	No	100.6	187.4	0.5	2.8	14.8	1.6	251	4.38	5.1	70.7	4.4			5.3		205			48	4838.24	4573.74	1	0	249
1601	1999-2000	Male	4	Non-Hispanic Black	2.83		2	5	15.59				No						49.9	103.5	0.4	2.3	13.1	2.5	269	4.73	5.4							178			70	1041.01	1001.74	2
1602	1999-2000	Female	65	Non-Hispanic Black	0	Less Than High School	2	4	39.76	No	Yes	Yes	Yes	No	No	No	No	No	113.7	157.4																		1125.4	1102.72	1	0	240
1603	1999-2000	Female	20	Mexican American	2.04	Less Than High School	2	3	26.44	No		No	No	No	No	No	No	No	91.5	157.2	0.9	12.4	13.3	1.2	234	4.1	14.6	26.5	4.1			4.5		201			79	187.721	183.81	1	0	249
1604	1999-2000	Male	15	Non-Hispanic White	0.53	Less Than High School	1	1	32.64				No						115.5	175.3	0.8	6.7	16.7	3.2	371	5.6	10.8	61.9	4.9			5.2		195			36	3530.57	3181.89	2
1605	1999-2000	Female	50	Mexican American	5	High School Diploma (including GED)	1	5	29.52	Yes	No	No	No	No	No	No	No	No	95.2	161.5	0.6	7.4	15.9	3.1	283	5.05	11.6	44.2	4.7			5.6		298			54	995.035	979.049	1	1	238	7
1606	1999-2000	Female	48	Mexican American	1.41	Less Than High School	2	6	29.61	No	No	No	No	No	No	No	No	No	94.4	158.3	0.4	2.8	14.9	2.4	395	4.91	5.7	44.2	4.7	94.3	12.5	5.3	156	223	122	3.15	70	882.947	803.551	1	0	234
1607	1999-2000	Female	0	Mexican American	1.86		2	6																														219.8	211.487	2
1608	1999-2000	Female	72	Non-Hispanic Black	1.41	Less Than High School	1	7		Yes		No	Yes	No	No	No	No	No																				1359.1	1146.15	1	1	20	1
1609	1999-2000	Female	60	Mexican American	0.73	Less Than High School	1	3	32.47	No	No	No	No	No	No	No	No	No	109.5	152.8	0.3	6.4	14.9	2.2	252	4.7	9.1			79		4.9						358.78	302.591	1	0	237
1610	1999-2000	Male	9	Non-Hispanic Black	0.7	Less Than High School	2	12	22.78				No						71.8	137.4	0.2	3.6	13.4	3.2	340	4.33	7.1						58	221	157	4.06	53	965.133	938.667	2
1611	1999-2000	Male	8	Non-Hispanic Black	0.02	Less Than High School	1	9	14.88				No						52.6	129.6	0.3	2.9	13.3	1.2	233	4.53	5.1						61	170	97	2.51	61	1080.3	1050.68	2
1612	1999-2000	Male	0	Non-Hispanic Black	0.18		1	9																														560.342	543.565	2
1613	1999-2000	Female	0	Non-Hispanic Black	5		2	12																														508.109	492.896	2
1614	1999-2000	Female	62	Non-Hispanic White		High School Diploma (including GED)	3	1	35.17	Yes	No	Yes	No	No	No	No	Yes	No	99.1	155	0.5	3.8	11.2	2	230	4.64	6.6	53	4.2	100	11.29	5.4	108	265	157	4.06	87	4165.23	3650.19	1	0	240
1615	1999-2000	Female	0	Mexican American	0.84		2	7																														178.989	169.717	2
1616	1999-2000	Female	62	Non-Hispanic White	5	More Than High School	2	1	23.94	No	No	No	No	No	No	No	No	No	84	159.5	0.6	3.3	14.1	2.9	294	4.48	6.9	53	4.3			5.5		192			80	4668.12	4468.76	1	0	236
1617	1999-2000	Female	46	Non-Hispanic White	3.82	More Than High School	1	1	34.49	No	No	No	No	No	No	No	No	No	105.5	162.8	0.5	5.4	14.4	2	357	4.58	8.1	61.9	4.5	103.9	12.05	5.6	62	156	92	2.38	52	10198	9498.32	1	0	232
1618	1999-2000	Male	45	Non-Hispanic Black	1.32	High School Diploma (including GED)	2	9	23.84	Yes		No	No	No	No	No	No	No	84.3	180.2	0.4	1.5	13.1	2.1	206	4.28	4.6	88.4	4	93.3	5.44	5.7	66	210			57	1579.65	1540.52	1	0	239
1619	1999-2000	Male	40	Non-Hispanic White	0.72	High School Diploma (including GED)	1	7	45.24	No		Yes	No	No	No	No	No	No	132	184.5	0.6	4.3	15.1	2.8	224	5.19	8.6	70.7	4.3			5.2		157			38	8152.88	7783.09	1	1	158	10
1620	1999-2000	Female	46	Mexican American	2.75	More Than High School	2	13	34.34	No	No	No	No	No	No	No	No	No	97	161.9	0.5	3.4	12.1	1.5	269	4.28	5.5	53	4.5	93.7	14.17	5.1	93	190	129	3.34	43	756.835	752.701	1	0	244
1621	1999-2000	Male	5	Mexican American	0.74		2	3					No																									0	786.488	2
1622	1999-2000	Male	40	Mexican American	0.27	Less Than High School	2	6	22.84	Yes	No		No	No	No	No	No	No	86	167.4	0.6	4.6	15.7	2.4	273	4.82	8.2	61.9	5.1			5.1		205			54	892.329	885.318	1	0	232
1623	1999-2000	Male	81	Mexican American		Less Than High School	1	12	29.98	No	No	Yes	Yes	No	No	No	No	No	112.8	167.5	0.8	4.7	13.7	1.7	196	4.43	7.4	61.9	4.3			5.8		202			68	235.414	218.451	1	1	203	1
1624	1999-2000	Female	47	Non-Hispanic Black		Less Than High School	2	11	25.71	Yes	Yes	Yes	No	No	No	No	No	No	96.4	166.3	0.6	4.6	12.6	2.8	242	3.89	8.2	44.2	4.4	95.9	6.46	5.4	199	230	125	3.23	66	3384.59	3132.92	1	1	126	3
1625	1999-2000	Female	85	Mexican American		Less Than High School	1	3	26.27	No		Yes	No	No	No	No	No	No	96.5	141.9	0.8	6.1	14.8	0.6	197	4.55	7.5	44.2	4.4	110.1	25.35	5.2	77	199	108	2.79	76	539.529	423.914	1	1	78	1
1626	1999-2000	Female	14	Non-Hispanic Black	2.83	Less Than High School	2	4	25.32				No						88.5	170.5	0.6	4.7	11.9	1.2	411	4.81	6.6	53	4.3	88.9	16.9	5.5	61	165	93	2.4	60	482.164	477.029	2
1627	1999-2000	Male	46	Non-Hispanic White	1.78	More Than High School	1	1	27.63	No	No	No	No	Yes	No	No	No	No	103.7	175.2	0.6	5.7	14	2	277	4.79	8.4	44.2	4.4	169.5	20.02	8.2	234	222	142	3.67	33	10059.5	9713.3	1	0	232
1628	1999-2000	Female	78	Non-Hispanic White	1.21	More Than High School	2	11	24.44	Yes	No	Yes	No	Yes	Yes	Yes	Yes	Yes	81.8	155.9	0.5	4.5	14.4	2.2	174	4.39	7.3	70.7	4.5			5.1		233			101	5781.08	4690.7	1	1	117	10
1629	1999-2000	Male	73	Mexican American	0.08	Less Than High School	2	2	25.46	No	No	No	No	No	No	No	No	No	97.9	169.9	0.4	3.2	13.6	1.2	211	4.85	4.9	70.7	4.2	118.5	8.26	5.9	83	202	141	3.65	44	440.977	403.164	1	1	147	1
1630	1999-2000	Female	17	Other Hispanic	2.11	Less Than High School	2	7	22.79			No	No						77.2	169.4	0.5	3.3	13.8	2.2	355	4.49	6.1	35.4	4.5	89.2	13.66	4.9	72	143	71	1.84	58	2693.05	2464.56	2
1631	1999-2000	Female	85	Non-Hispanic White		Less Than High School	2	9		No		Yes	No	No	No	No	No	No																				0	1130.89	1	1	70	2
1632	1999-2000	Female	10	Non-Hispanic White	3.16	Less Than High School	3	1	15.82				No						63.4	154.8	0.5	3.5	13.5	2.7	217	4.59	7.6							213			62	3726.85	3752.84	2
1633	1999-2000	Male	19	Mexican American	2.88	Less Than High School	2	11	20.21			No	No						73.8	172.3	0.3	3.3	15.3	1.6	161	5.41	5.4	53	5.1			4.8		132			43	617.69	598.623	1	0	230
1634	1999-2000	Female	75	Non-Hispanic White	4.19	High School Diploma (including GED)	1	1	36.54	No		No	No	No	No	No	No	No	109.9	159.1	0.5	2.7	15.1	1.8	321	4.69	5.4	53	4.4			5.3		200			45	4585.89	4314.35	1	0	233
1635	1999-2000	Male	19	Mexican American	0.16	Less Than High School	2	3	42.99			No	No						130.4	168.9	0.6	4.7	13.9	2.4	299	5.06	7.9	61.9	4.5	90.8	21.08	5.3	108	201	139	3.59	40	303.166	279.363	1	0	248
1636	1999-2000	Male	7	Non-Hispanic Black	2.28	Less Than High School	2	4	13.47				No						51.5	130.4																		827.981	805.276	2
1637	1999-2000	Male	1	Non-Hispanic White	2.61		1	1					No																									0	2988.39	2
1638	1999-2000	Male	62	Mexican American	2.17	Less Than High School	1	4	30.25	No	No	Yes	No	No	No	No	No	No	102.6	161.8	0.4	3.1	16	1.8	246	5.14	5.7	53	4.5	100.4	10.99	5.4	154	159	88	2.28	41	269.988	260.948	1	1	188	2
1639	1999-2000	Male	34	Mexican American	4.14	Less Than High School	1	2	36.52	No	No	Yes	No	No	No	No	No	No	118.7	170.6	0.5	5.6	16.4	2.3	281	5.81	8.6	53	4.9			6.1		179			45	2437.47	2361.87	1	0	232
1640	1999-2000	Female	12	Mexican American	0.99	Less Than High School	2	10	19.52				No						62.6	147.4	0.6	3.8	13.7	2.4	252	4.4	6.8	17.7	4.6			5.1		156			60	264.382	261.429	2
1641	1999-2000	Female	57	Mexican American	1.08	High School Diploma (including GED)	1	3	50.67	Yes	No	No	No	No	No	No	No	No	140	152.8	0.4	5.8	14.7	2.7	265	4.91	9.3	44.2	4.3	115.3	22.55	6	98	221	144	3.72	57	1156.57	1137.99	1	0	238
1642	1999-2000	Male	0	Mexican American			2	2																														248.894	234.061	2
1643	1999-2000	Male	4	Mexican American	2.8		1	9	15.89				No						50	99.4	0.5	4.7	12.8	4.7	413	4.59	10.3							288			42	835.796	833.239	2
1644	1999-2000	Female	72	Non-Hispanic White	1.91	More Than High School	2	1	27.27	No	No	No	No	No	No	No	Yes	No	99.7	170	0.4	2.9	12.3	1.2	201	4.18	4.6	61.9	4.4			5.5		243			48	4633.4	4171.85	1	1	188	6
1645	1999-2000	Male	13	Mexican American	0.75	Less Than High School	1	3	30.78				No						101.9	165.1																		497.367	502.648	2
1646	1999-2000	Female	14	Non-Hispanic Black	2.69	Less Than High School	1	8	33.9				No						93.7	162.4	0.4	3.8	12.7	1.2	231	4.18	5.5	61.9	4.8			4.6		151			51	500.239	502.21	2
1647	1999-2000	Female	61	Other Hispanic	4.52	More Than High School	1	8	30.48	No	No	No	No	No	No	No	No	No	102.3	152.2	0.4	2.8	13.9	2.1	216	4.63	5.7	35.4	4.4			5.3		192			38	4356.19	3802.21	1	0	242
1648	1999-2000	Male	13	Mexican American		Less Than High School	2	13	16.71				No						60.4	160.6																		257.984	254.315	2
1649	1999-2000	Male	8	Non-Hispanic Black		Less Than High School	1	9	16.62				No						60.7	140.5	0.5	1.5	13	2.6	286	4.77	4.9						104	166	81	2.09	64	1140.49	1110.31	2
1650	1999-2000	Female	68	Mexican American		Less Than High School	2	13	26.12	Yes	No	No	No	No	No	No	No	No	94.3	150.8	0.5	6.5	12.1	2.1	250	3.78	9.3	44.2	4.7			5.2		263			43	295.356	307.545	1	1	67	10
1651	1999-2000	Female	25	Non-Hispanic White	2.47	More Than High School	2	3	18.47	Yes	No	Yes	No	No	No	No	No	No	76.7	169	0.6	7	12.3	1.4	235	3.72	9.1	26.5	4.3	71.5	1.77	4.9	132	185	110	2.84	48	6972.7	6525.5	1	0	249
1652	1999-2000	Female	57	Non-Hispanic Black		High School Diploma (including GED)	1	7	32.63	Yes	No	No	No	No	No	No	No	No	102.7	161.2	0.4	3.4	12.9	1.2	253	3.97	5.1	44.2	4	88.8	15.05	5.1	73	182	114	2.95	54	2618.66	2501.05	1	0	245
1653	1999-2000	Female	10	Mexican American	1.02	Less Than High School	1	12	16.57				No						58.3	140.7	0.3	2.5	13.9	1.8	266	4.62	4.7						82	147	85	2.2	45	761.651	744.436	2
1654	1999-2000	Male	12	Mexican American	0.62	Less Than High School	2	6	17.07				No						66.5	163.6	0.7	3.3	15	1.8	328	5.18	6.1	35.4	4.7	92.6	8.17	4.8	45	142	69	1.78	64	258.063	259.487	2
1655	1999-2000	Female	1	Non-Hispanic Black	0.47		1	2					No								0.6	1.9	12.3	4.1	471	4.84	7											945.184	949.274	2
1656	1999-2000	Male	13	Mexican American	0.74	Less Than High School	1	12	27.91				No						105.8	171.6	0.9	3.9	13.8	2.7	344	4.55	7.9	35.4	4.8			4.8		117			45	282.058	281.672	2
1657	1999-2000	Male	10	Other Hispanic		Less Than High School	2	9	15.86				No						55.4	132.4	0.7	2.1	13.1	3.3	265	4.68	6.6							135			51	704.879	680.812	2
1658	1999-2000	Female	18	Mexican American	0.8	Less Than High School	1	13	26.3			Yes	No						82.9	158.3	0.5	5.8	14.6	1.9	242	4.72	8.3	53	4.8			5		181			53	303.313	296.701	1	0	236
1659	1999-2000	Male	51	Other Hispanic	5	More Than High School	2	12	28.3	Yes	No	No	No	No	No	No	No	No	98	164.1	0.8	5.6	16.2	3.4	282	5.18	10.2	70.7	4.6			5.1		190			43	6460.63	6140.91	1	0	243
1660	1999-2000	Female	15	Other Race - Including Multi-Racial	0.28	Less Than High School	2	12	33.53				No						104.2	166.5	0.5	5.9	12.6	3.1	423	4.67	9.7	53	4.3			5.2		192			30	7121.58	6908.96	2
1661	1999-2000	Female	32	Mexican American	0.79	Less Than High School	1	5	31	Yes		No	No	No	No	No	No	No	95.9	154.5	0.5	4.6	13.1	3.1	394	3.93	8.6	53	4.3	92	17.33	5.2	154	199	136	3.52	32	1694.63	1633.42	1	0	235
1662	1999-2000	Female	39	Non-Hispanic White	5	More Than High School	2	8	20.16	No	No	No	No	No	No	No	No	No	79.4	166.8	0.4	4.9	13.5	2.1	279	4.43	7.5	35.4	4.3	85.5	2.84	4.8	86	220	123	3.18	80	591.79	563.141	1	0	245
1663	1999-2000	Male	59	Other Hispanic	1.07	Less Than High School	2	9	33.86	Yes	Yes	Yes	Yes	No	No	No	No	No	112	170.3	0.8	3.1	15.3	2.1	313	5.14	6.6	61.9	4.6			7.8		260			41	1903.78	1583.27	1	0	239
1664	1999-2000	Male	13	Non-Hispanic Black	0.7	Less Than High School	2	12	31.96				No						95.9	171.4	0.4	3	14	2.5	298	5.07	5.9	61.9	4.4		34.67	5.5	106	180			42	609.892	592.534	2
1665	1999-2000	Male	14	Non-Hispanic Black	2.05	Less Than High School	2	5	16.57				No						63.8	170	0.5	4.4	13.5	2.8	169	4.63	8.2	44.2	4.7			5.4		146			58	677.965	638.907	2
1666	1999-2000	Male	40	Non-Hispanic Black	2.53	Less Than High School	1	2	30.77	Yes	No	Yes	No	No	No	No	No	No	107.7	187	0.7	1.9	15.4	3.7	218	5.18	6.5	70.7	4.7			5.7		180			20	3540.96	3291.39	1	0	232
1667	1999-2000	Male	19	Mexican American	1.85	Less Than High School	2	11	21.71			No	No						77	167.9	0.2	1.9	14.5	1.2	214	4.83	3.5	53	4.3			5		138			52	630.147	598.623	1	0	231
1668	1999-2000	Male	1	Other Hispanic	0.19		2	12					No								1.4	4.1	12.9	5.1	379	5.1	11.3											1538.41	1514.15	2
1669	1999-2000	Male	18	Non-Hispanic Black	0.77	High School Diploma (including GED)	1	6	31.03			No	No						104.8	180.6	0.7	4	17.6	2.7	236	5.99	7.8	61.9	4.4	127.8	86.54	5.3	164	237			39	687.792	692.882	1	0	229
1670	1999-2000	Male	10	Mexican American	0.97	Less Than High School	1	3	19.15				No						68	125.8	0.8	4.4	14.3	2.7	245	4.81	8							149			58	975.45	946.895	2
1671	1999-2000	Female	43	Mexican American	0.82	Less Than High School	1	5	32.94	No		No	No	No	No	No	No	No	97	151.4	0.4	2.8	11.8	2.6	185	3.76	6	35.4	4.1	112.5	26	6	187	282	213	5.51	32	940.37	957.435	1	0	232
1672	1999-2000	Female	68	Non-Hispanic White		High School Diploma (including GED)	2	1	32.25	Yes	No	Yes	Yes	No	No	No	Yes	No	110.7	157.7	0.6	4.7	13.8	3.8	245	4.44	9.3	53	4.2			5.8		245			55	4723.13	4708.55	1	1	219	2
1673	1999-2000	Female	19	Non-Hispanic White		More Than High School	1	8	29.93			No	No						98.5	170.6	0.7	2.7	13.5	1.8	213	4.43	5.5	61.9	4.3			5.1		176			53	2657.16	2642.51	1	0	240
1674	1999-2000	Male	23	Other Race - Including Multi-Racial			2	3		No		No	No	No	No	No	No	No																				0	7095.37	1	0	248
1675	1999-2000	Male	18	Non-Hispanic Black	3.56	More Than High School	2	5	20.82			No	No						70	173	0.5	2.6	15.1	1.4	214	6.24	5.1	70.7	4.3	85.1	7.06	5.1	51	134	61	1.58	63	593.557	597.95	1	0	242
1676	1999-2000	Female	19	Mexican American	1.82	High School Diploma (including GED)	1	5	31.22			No	No						102	150.8																		315.841	293.797	1	0	229
1677	1999-2000	Female	24	Mexican American		High School Diploma (including GED)	1	6	26.09	No	No	Yes	No	No	No	No	No	No	91.7	150.5	0.7	5.3	12.3	2.2	233	4.05	8.4					4.3						201.771	187.65	1	0	229
1678	1999-2000	Male	35	Non-Hispanic White	5	More Than High School	1	12		No		No	No	No	No	No	No	No																				0	9391.44	1	1	34	2
1679	1999-2000	Female	14	Non-Hispanic Black	3.89	Less Than High School	2	12	34.95				No						104.5	157.5	0.6	3.2	11.8	2.6	370	4.09	6.7	44.2	4.4	83.8	28.16	5.2	47	136			51	575.799	556.047	2
1680	1999-2000	Male	16	Non-Hispanic White	0.07	Less Than High School	2	2	34.17			No	No						108.8	180																		3417.3	3270.56	2
1681	1999-2000	Female	19	Mexican American		Less Than High School	2	3	28.62			No	No							151.1																		299.262	270.977	1	0	248
1682	1999-2000	Female	52	Non-Hispanic White	2.47	Less Than High School	2	5	34.45	No		No	Yes	No	No	No	No	No	101	149.4	0.7	5.4	13.8	1.8	280	4.61	8	61.9	4.1			6.2		243			68	6950.36	7031.07	1	0	241
1683	1999-2000	Female	0	Mexican American	2.93		1	4																														496.844	454.062	2
1684	1999-2000	Male	66	Mexican American	1.81	Less Than High School	1	3	24.01	Yes	Yes	Yes	No	No	No	No	No	No	90.3	161.6	0.5	3.1	16.9	2.3	230	5.17	6	70.7	4.5	110	6.77	5.5	161	236	153	3.96	51	368.758	326.185	1	1	167	2
1685	1999-2000	Female	25	Non-Hispanic Black	2.54	More Than High School	1	13	25.38	No		Yes	No	No	No	No	No	No	87.5	164.9	0.3	2.6	13.5	2.5	250	4.56	5.6	44.2	4.5			5		196			58	2910.36	2855.93	1	0	236
1686	1999-2000	Male	77	Mexican American	1	Less Than High School	1	3	32.38	No	No	Yes	No	No	No	No	No	No	114	167	1	3.7	15.8	3.9	160	4.88	8.8	168	4.3	97.8	43.04	5.3	337	210	109	2.82	34	262.754	260.948	1	1	28	2
1687	1999-2000	Female	17	Other Race - Including Multi-Racial	0.92	Less Than High School	1	7	43.14			Yes	No						110.2	169	0.9	6.9	12.1	3.4	369	4.67	11.8	53	4.1			5.4		169			60	685.034	621.945	2
1688	1999-2000	Male	6	Non-Hispanic White	5	Less Than High School	1	8	15.41				No						53	120.3	0.4	2.3	14.3	1.3	326	4.92	4.7						55	171	98	2.53	62	4162.01	3937.95	2
1689	1999-2000	Female	61	Non-Hispanic White		More Than High School	2	6		Yes		No	No	No	Yes	No	No	No																				0	4409.67	1	1	45	1
1690	1999-2000	Male	41	Mexican American	1.81	Less Than High School	1	6	23.68	Yes	No		No	No	No	No	No	No	90.3	172.3	0.5	4.6	15.5	3.1	231	4.9	8.9	53	4.6			5.4		195			33	1163.48	1125.24	1	0	229
1691	1999-2000	Male	60	Non-Hispanic White	0.6	High School Diploma (including GED)	2	12	33.98	Yes	No	Yes	No	No	Yes	No	No	No		166.4	0.7	5.3	14.8	1.5	115	4.34	7.8	79.6	4.5			4.8		174			62	3010.47	2604.77	1	1	74	10
1692	1999-2000	Female	23	Mexican American	0.49	Less Than High School	1	3	27.72	No	No	No	No	No	No	No	No	No	101	163.4	0.5	5.6	12.3	1.6	232	3.98	7.9	26.5	3.6			4.5		176			66	213.042	195.631	1	0	238
1693	1999-2000	Male	25	Mexican American	1.55	More Than High School	1	4	24.37	No		No	No	No	No	No	No	No	83.8	166.3	0.6	2.9	16.3	2.4	244	4.99	6	61.9	4.4			5		161			49	2717.12	2465.92	1	0	247
1694	1999-2000	Female	7	Mexican American	0.18	Less Than High School	1	10					No																									0	665.105	2
1695	1999-2000	Male	78	Non-Hispanic White		High School Diploma (including GED)	3	1	25.04	Yes	No	No	No	No	No	No	Yes	No	91.8	170.5	0.9	3.5	11.4	3.4	230	3.78	8.5	79.6	4.4			5.5		222			45	3281.49	2679.87	1	1	147	6
1696	1999-2000	Female	51	Non-Hispanic White	5	More Than High School	1	5	26.18	Yes	No	Yes	No	No	No	No	No	No	83.2	165.5	0.5	4	13.6	2.9	281	4.56	7.7	44.2	5.2			4.7		201			66	8729.32	8433.51	1	0	235
1697	1999-2000	Female	19	Other Hispanic	0.44	More Than High School	1	6	21			No	No						65.1	148.5	0.5	9.1	14.1	2.3	262	4.56	12.3	44.2	4.4			5.4		159			64	4097.22	3621.91	1	0	229
1698	1999-2000	Female	4	Mexican American			2	2	14.64				No						51.2	106.5																		780.352	745.48	2
1699	1999-2000	Male	10	Non-Hispanic Black		Less Than High School	2	2	17.53				No						61.7	143.7	0.2	1.9	13.8	1.7	343	5.02	4						37	114	44	1.14	63	1075.5	1073.42	2
1700	1999-2000	Female	58	Non-Hispanic White	5	More Than High School	1	9	26.18	Yes	No	No	No	No	No	No	No	No	87.5	160.7	0.3	3.9	14.9	1.4	275	4.43	5.7	61.9	4.7			5		221			63	8613.01	8321.14	1	0	229
1701	1999-2000	Male	82	Non-Hispanic White	1.7	More Than High School	1	9	28.99	No	No	Yes	No	No	No	No	No	No	110.8	175.8	0.5	4	13.5	2.2	202	4.07	7.1	97.2	4.3			5.2		202			48	1745.9	1438.7	1	1	73	2
1702	1999-2000	Female	31	Mexican American	0.47	More Than High School	1	11	33.13	Yes	No	No	No	No	No	No	No	No	104.2	154.9	0.5	6.4	12.4	1.3	289	3.95	8.3	35.4	3.9			4.5		193			86	2217.2	2062.03	1	0	247
1703	1999-2000	Female	1	Non-Hispanic White	5		2	2					No								0.5	2.1	12.7	3.9	357	4.31	6.6											3056.21	2823.68	2
1704	1999-2000	Female	35	Other Race - Including Multi-Racial	3.71	More Than High School	1	6	20.68	No	No	No	No	No	No	No	No	No	75	167.6	0.4	2.7	13.5	1.4	232	4.15	4.6	44.2	4.9			4.4		183			80	1223.74	1204.48	1	0	229
1705	1999-2000	Male	80	Other Race - Including Multi-Racial	4.52	High School Diploma (including GED)	2	11	27.94	No	No	No	Borderline	No	No	No	No	No	103.4	165.7	0.8	5.5	14	1.6	217	4.68	8.1	79.6	4.2			6.2		168			37	2055.83	1694.1	1	1	11	7
1706	1999-2000	Female	27	Other Hispanic	3.89	More Than High School	2	7	20.07	No	No	No	No	No	No	No	No	No	79.1	153.5			10.9		216	3.3	10.6	35.4	3.5			4.7		282			76	504.677	472.309	1	0	246
1707	1999-2000	Female	55	Other Hispanic	5	More Than High School	1	8		Yes		No	No	No	No	No	No	No																				0	6549.35	1	1	202	10
1708	1999-2000	Male	7	Mexican American	0.65	Less Than High School	1	4	14.03				No						53.4	120	0.7	3.9	14.1	2.8	392	5.18	7.5							159			69	784.5	777.236	2
1709	1999-2000	Female	8	Other Hispanic	2.69	Less Than High School	1	2	23.13				No						83	138.4	0.7	2.9	12.2	4	339	4.18	8							120			34	6646.26	6291.5	2
1710	1999-2000	Male	13	Non-Hispanic Black	1.82	Less Than High School	2	9	19.84				No						72.8	165.9	0.5	3.3	13	2.3	262	4.74	6.3	53	4.6	84.3	7.53	5.3	74	195	130	3.36	51	461.673	420.087	2
1711	1999-2000	Male	69	Non-Hispanic White	5	More Than High School	2	6	30.79	Yes	No	Yes	No	No	No	No	No	No	103.9	186.6	0.6	2.5	15.5	1.3	220	5.11	4.5	79.6	4.4	94	6.77	5.3	87	175	116	3	42	4727.72	4469.26	1	0	233
1712	1999-2000	Female	45	Mexican American	1.06	Less Than High School	1	4	26.14	No		No	No	No	No	No	No	No	87	155	0.8	4.4	15.1	3.7	211	4.89	9.1	35.4	4.7	93.5	17.38	5.6	204	221	151	3.9	29	1121.76	1125.54	1	0	248
1713	1999-2000	Male	0	Other Hispanic	1.78		2	7																														1222.92	1165.42	2
1714	1999-2000	Female	18	Mexican American	1.5	Less Than High School	2	13	23.31			No	No						86.7	161.5	0.5	5.8	13.7	3.1	269	4.64	9.6	26.5	4.6			5.2		169			48	308.039	295.399	1	0	244
1715	1999-2000	Male	55	Non-Hispanic Black	2.22	Less Than High School	2	12	21.04	No		No	Borderline	No	No	No	No	No	77	179	0.5	1.6	15.6	1.6	289	4.97	3.9	79.6	4.5	80.6	5.82	5.4	78	198			57	2414.73	2244.54	1	1	136	5
1716	1999-2000	Male	0	Other Race - Including Multi-Racial	1.26		1	5																														689.446	602.58	2
1717	1999-2000	Female	15	Mexican American	0.79	Less Than High School	1	10	32.47				No						99	163.5	0.6	4.5	13.6	2.3	339	4.26	7.5	35.4	4.6			4.7		142			69	237.687	229.693	2
1718	1999-2000	Female	0	Mexican American	0.72		2	2																														236.394	224.148	2
1719	1999-2000	Male	0	Mexican American	3.01		2	2																														679.004	653.321	2
1720	1999-2000	Female	36	Mexican American	1.81	Less Than High School	1	2	22.88	No	No	No	No	No	No	No	No	No	76.6	162.2	0.6	6.8	12.9	2.1	267	4.73	10	53	4.7			4.8		166			31	2379.77	2213.22	1	0	232
1721	1999-2000	Male	59	Non-Hispanic White	5	High School Diploma (including GED)	2	7	29.61	No	No	No	No	No	No	No	No	No	104	183.4	0.4	2.3	15	1.9	166	4.88	4.7	97.2	4.4	99.9	9.49	4.7	140	210	145	3.75	37	7437.46	6833.71	1	0	231
1722	1999-2000	Female	16	Non-Hispanic White	0.75	Less Than High School	1	8	34.35			No	No						110.5	163.2	0.5	4	13.6	1.9	288	4.43	6.6	44.2	4.8			5		158			54	3364.32	2974.03	2
1723	1999-2000	Male	68	Non-Hispanic White	3.64	More Than High School	3	1	25.28	Yes	No	Yes	No	No	No	No	No	No	97.8	181.1	0.7	3.7	14.6	2.6	238	4.52	7.1	70.7	4.4			5.3		255			49	3904.71	3691.24	1	0	241
1724	1999-2000	Male	12	Non-Hispanic White	5	Less Than High School	1	10	20.05				No						74	146.1	0.8	2.6	13.9	2.8	403	4.39	7.1	35.4	4.6	84.7	5.65	4.8	122	184	118	3.05	41	3471.86	3378.97	2
1725	1999-2000	Female	14	Non-Hispanic Black	1.06	Less Than High School	3	1	46.78				No						121.4	169.5	0.4	2.6	12.1	2.4	335	4.4	5.4	44.2	4.3			5.6		180			47	401.986	381.638	2
1726	1999-2000	Male	5	Non-Hispanic White	3.01		2	12	16.43				No						55.2	115.2	0.6	2.5	13.3	3.4	383	4.24	7.2							201			46	3903.91	3907.96	2
1727	1999-2000	Male	71	Non-Hispanic White		More Than High School	1	12	23.96	Yes	No	No	No	No	No	No	No	No	89.3	174.3	0.5	2.9	16.5	1.6	322	5.93	5.8	70.7	4.3	99.7	6.64	5.6	98	249	167	4.32	62	4395.23	4070.56	1	1	160	3
1728	1999-2000	Male	77	Non-Hispanic White	0.62	Less Than High School	1	11	28.76	Yes	No	Yes	No	No	No	No	Yes	No	106.1	176.7	0.6	3.1	15.5	2.2	170	5.47	6.1	97.2	4.2	103.9	12.38	5.4	183	239	164	4.24	39	2360.47	2164.4	1	1	177	10
1729	1999-2000	Female	64	Non-Hispanic Black	1.2	High School Diploma (including GED)	2	8	37.81	No		Yes	Yes	No	No	No	No	No	108.5	155.9	0.7	4.1	13.4	3.3	212	4.33	8.4	79.6	4	159.3	64.11	8.6	187	246			55	1399.14	1227.04	1	1	95	1
1730	1999-2000	Male	60	Mexican American	1.13	Less Than High School	1	13	25.49	No	No	No	No	No	No	No	No	No	88.5	163.1	0.6	4.4	14.9	1.7	220	4.55	6.9	79.6	4.8	90.2	6.92	5.1	239	212	119	3.08	45	217.899	184.352	1	1	124	6
1731	1999-2000	Female	14	Non-Hispanic White	3.52	Less Than High School	1	10	21.81				No						75.5	166	0.6	6.2	14.5	2.3	301	4.81	9.4	53	4.7			4.7		182			40	2787.41	2557.45	2
1732	1999-2000	Male	37	Non-Hispanic White	4.11	More Than High School	1	9	27.24	No	No	No	No	No	No	No	No	No	97	175.5	0.6	6.2	14.3	2.1	210	4.94	9.1	61.9	4.5			5.2		233			29	7645.18	7349.68	1	0	230
1733	1999-2000	Female	1	Non-Hispanic White	0.53		1	7					No																									1658.93	1646.49	2
1734	1999-2000	Female	0	Non-Hispanic Black	5		1	8																														460.34	446.557	2
1735	1999-2000	Female	0	Non-Hispanic Black	1.6		1	11																														406.353	401.711	2
1736	1999-2000	Female	48	Mexican American	0.67	More Than High School	1	11	27.18	Yes	Yes	Yes	No	No	No	No	No	No	105.1	170.5	0.7	6.6	14.1	3	268	4.61	10.6	70.7	4.4	111	29.53	5.4	257	196	98	2.53	46	1086.85	1069.39	1	1	73	4
1737	1999-2000	Female	64	Mexican American	4.32	High School Diploma (including GED)	2	13	29.4	No		Yes	No	No	No	No	No	No	92.1	145.8	0.7	4.6	14.8	2.1	182	4.61	7.6	44.2	4.3	91.7	13.51	5	206	171	91	2.35	39	236.663	230.658	1	0	243
1738	1999-2000	Male	18	Mexican American	0.33	Less Than High School	2	6	25.83			No	No						89.1	169.5	0.4	3.9	15.1	2	248	4.76	6.4	53	4.8			4.8		166			59	250.647	243.641	1	0	232
1739	1999-2000	Female	5	Non-Hispanic Black	4.35		2	10					No																									0	1176	2
1740	1999-2000	Male	12	Mexican American	0.81	Less Than High School	1	4	23.69				No						80.5	149.7	0.4	3.9	14.1	2.7	413	5.03	7.3	26.5	4.9			5.3		171			37	309.403	315.823	2
1741	1999-2000	Male	53	Non-Hispanic White	2.97	High School Diploma (including GED)	1	9	34.76	No	No	No	No	No	No	No	No	No	118.6	174.7	0.5	3.1	15.6	1.7	262	4.84	5.4	79.6	4.5	89.2	14.16	5.5	182	199	117	3.03	45	6910.83	6607.99	1	0	229
1742	1999-2000	Female	17	Mexican American	1.62	High School Diploma (including GED)	1	1	30.04			No	No						85.5	154.7	0.5	3.3	13.7	2.8	301	4.53	6.7	35.4	4.4			5.2		147			46	589.194	565.81	2
1743	1999-2000	Female	75	Non-Hispanic White	1.81	High School Diploma (including GED)	3	1	23.35	No	Yes	Yes	No	No	No	No	Yes	No	80.4	156.8	0.5	6.6	13.9	2.3	259	4.39	9.6	53	4.9	121.7	8.04	5.4	128	208	104	2.69	79	5799.04	4760.69	1	1	168	2
1744	1999-2000	Male	2	Non-Hispanic White	4.11		1	1	18.57				No							86.2	0.9	5.1	12.3	5.3	290	4.18	11.7											3227.08	2988.39	2
1745	1999-2000	Female	10	Mexican American	3.98	Less Than High School	2	6	13.66				No						58.1	131.7	0.4	4.7	13.4	1.4	292	4.5	6.7							180			64	655.542	653.147	2
1746	1999-2000	Female	0	Mexican American	0.49		1	3																														244.947	230.35	2
1747	1999-2000	Male	12	Non-Hispanic Black	0.88	Less Than High School	2	12	25.57				No						85.9	162.7	0.4	1.6	13.6	2.8	322	5.14	5.1	53	4.6	94.9	12.23	5.5	69	189	133	3.44	42	614.189	612.067	2
1748	1999-2000	Male	20	Other Race - Including Multi-Racial	2.44	More Than High School	1	1	24.6	No	No	No	No	No	No	No	No	No	84.6	178.3	0.9	5.7	16	1.7	250	5.64	8.5	106.1	4.3	92	9.55	5.2	122	187	107	2.77	56	2845.09	2828.31	1	0	233
1749	1999-2000	Male	17	Mexican American		Less Than High School	2	2	26.52			No	No						94.6	175.3																		288.357	284.542	2
1750	1999-2000	Female	81	Non-Hispanic White	2.87	Less Than High School	2	1	28.02	No	No	Yes	No	No	No	No	No	No	107.6	163.7	0.7	4.3	14.2	3.7	312	4.61	8.8	79.6	4.4	87.9	17.37	5.6	89	228	139	3.59	71	2654.87	1833.6	1	1	180	3
1751	1999-2000	Male	44	Non-Hispanic Black		More Than High School	2	7	24.93	Yes	No	No	No	No	No	No	No	No	88.6	178.9	0.5	3.9	15.7	2.3	208	5.27	7	88.4	4.2	95.8	9.05	5.5	65	170			51	2021.39	1975.04	1	0	247
1752	1999-2000	Female	34	Non-Hispanic Black	2.99	More Than High School	2	4	31.63	No	No	No	No	No	No	No	No	No	94.7	151.3	0.4	3	10.2	2.4	375	3.88	6	35.4	4.6			5.3		202			60	2274.05	2269.5	1	0	237
1753	1999-2000	Female	13	Mexican American		Less Than High School	2	3	16.57				No						61.3	150.5	0.4	2.5	14.1	2.1	276	4.63	5.1	35.4	4.7	90.7	5.81	5.3	56	175	111	2.87	53	212.916	214.393	2
1754	1999-2000	Male	82	Non-Hispanic White	2.71	Less Than High School	1	8	26.63	No	No	No	No	No	No	No	No	No	96	167.5	0.8	5.1	16	1.5	210	4.89	7.4	88.4	4.4	106	7.89	5.2	83	233	145	3.75	72	1745.9	1438.7	1	1	90	1
1755	1999-2000	Male	24	Non-Hispanic White	5	Less Than High School	1	9		Yes		No	No	No	No	No	No	No																				0	7375.76	1	1	127	4
1756	1999-2000	Female	15	Non-Hispanic Black	3.89	Less Than High School	2	10	17.67				No						67.3	165.5	0.5	4	13.5	1.6	339	4.34	6.3	44.2	5.1			5.6		188			47	653.578	656.152	2
1757	1999-2000	Female	0	Other Race - Including Multi-Racial	1.27		1	11																														1671.41	1670.88	2
1758	1999-2000	Male	2	Other Hispanic	1.16		2	7					No						42																			609.272	588.701	2
1759	1999-2000	Male	48	Non-Hispanic Black	0	More Than High School	2	4	29.41	Yes		No	No	No	No	No	No	No	97.7	178.2	0.4	1.8	15	1.9	219	5.03	4.2	79.6	4.4			5.3		182			44	2071.58	1925.57	1	0	237
1760	1999-2000	Female	47	Mexican American	2.05	Less Than High School	1	12	46.25	No	No	No	No	No	No	No	No	No	128	156.1	0.5	3	13.6	2.6	191	4.7	6.4	44.2	4.8			5.6		237			48	853.065	868.546	1	0	239
1761	1999-2000	Male	35	Mexican American	2.82	High School Diploma (including GED)	2	4	36	Yes		No	No	No	No	No	No	No	125	174.4																		2177.55	2124.57	1	0	237
1762	1999-2000	Male	18	Non-Hispanic Black		Less Than High School	1	9	35.21			No	No						113.7	172.2	0.5	4.1	12.9	1.3	320	5.24	6.6	70.7	4.6			4.8		165			45	637.965	642.686	1	0	229
1763	1999-2000	Female	22	Non-Hispanic Black	0.6	More Than High School	2	9		No		No	No	No	No	No	No	No																				0	2108.65	1	0	239
1764	1999-2000	Male	33	Mexican American	0.74	High School Diploma (including GED)	1	5	34.17	Yes	No	No	No	No	No	No	No	No	108.7	169.7	1.2	6.8	16.2	2.8	251	5.3	11.1	53	4.2			5.1		155			36	2183.1	2129.99	1	0	234
1765	1999-2000	Male	52	Non-Hispanic Black	0.47	Less Than High School	1	2	20.88	Yes	Yes	No	No	No	No	No	No	No	79.4	186.1	0.2	2.2	11.7	2.1	206	5.23	4.7	114.9	4.3			5.2		184			31	3497.06	3291.39	1	1	217	1
1766	1999-2000	Male	25	Non-Hispanic White	2.67	Less Than High School	1	7	32.85	Yes	Yes	No	No	No	No	No	No	No	100.1	171.3	0.7	5	16.6	2.7	228	5.31	8.9	61.9	4.4	87.9	9.53	5.4	161	172	110	2.84	30	6124.22	5822.27	1	1	226	4
1767	1999-2000	Male	19	Mexican American	0.31	High School Diploma (including GED)	1	11	21.1			No	No						75.8	171.7	0.8	4.4	15.2	2.6	432	5.46	8.4	70.7	4.9	94.8	7.67	5.2	82	182			42	703.715	681.993	1	0	230
1768	1999-2000	Male	34	Non-Hispanic White	1.68	High School Diploma (including GED)	2	8	19.02	Yes	No	No	No	No	No	No	No	No	69.2	167.1	0.7	4.1	16.3	2.6	211	4.93	7.5	70.7	4.7			5.3		179			41	8325.44	7349.68	1	0	246
1769	1999-2000	Female	11	Mexican American	1.59	Less Than High School	1	8	24.7				No						82.3	156.5	1	4.9	13.4	4.4	346	4.6	10.6							131			35	586.351	584.21	2
1770	1999-2000	Female	16	Non-Hispanic White	1.14	Less Than High School	1	11	19.89			No	No						73	159.2	0.6	4.3	13	2.6	320	4.59	8	44.2	4.8			5.2		192			39	4028.68	3805.01	2
1771	1999-2000	Female	12	Non-Hispanic White		Less Than High School	3	1	25.51				No						86.3	158.9	0.6	3.6	12.7	2.5	316	4.43	7	35.4	4.8			5		158			56	2143.47	2061.59	2
1772	1999-2000	Female	14	Mexican American		Less Than High School	2	3	29.63				No						87.5	158.4	0.5	3.2	13.3	1.9	258	4.53	5.7	44.2	4.5			5.2		157			55	301.24	283.703	2
1773	1999-2000	Male	15	Other Hispanic	0.7	Less Than High School	2	4	21.3				No						75.9	167.4	0.5	3.8	13.1	2.1	268	4.7	6.8	53	4.5			5.2		154			49	508.946	507.188	2
1774	1999-2000	Female	70	Non-Hispanic White	0.93	Less Than High School	2	4	31.44	No		Yes	No	No	No	Don't know	No	No	109.1	156.9	0.5	3.1	13.5	2.1	152	4.49	5.9	61.9	4.5			5.7		279			59	6738.26	5531.74	1	0	237
1775	1999-2000	Male	0	Mexican American	0.08		1	3																														289.197	285.769	2
1776	1999-2000	Female	28	Other Hispanic	5	Less Than High School	1	8		Yes		No	No	No	No	No	Yes	No																				0	5214.2	1	0	242
1777	1999-2000	Male	85	Non-Hispanic White		Less Than High School	1	1	26.1	Yes	No	No	No	Don't know	Don't know	No	No	Yes	99.3	169.3	0.7	8	11.9	1.5	304	3.32	10.5	141.4	4.1			5.3		183			33	1720.52	1403.71	1	1	27	1
1778	1999-2000	Female	49	Mexican American		Less Than High School	2	6	37.96	No	No	No	No	No	No	No	No	No	107.7	157.2	0.7	5.2	12.7	2.4	261	5.01	8.5	44.2	4.5			6		211			58	847.395	835.842	1	0	234
1779	1999-2000	Male	52	Mexican American	1.14	Less Than High School	1	6	30.19	No	No	No	No	No	No	No	No	No	97	165.7	0.8	4.6	15.9	1.9	176	5.47	7.5	53	4.6			5.6		192			45	1155.37	1083.66	1	0	229
1780	1999-2000	Female	19	Non-Hispanic White	1.38	High School Diploma (including GED)	1	5	22.6			No	No						79.3	167.5	0.5	2.6	13.1	1.2	345	4.44	4.6	61.9	4.8			4.7		223			65	3544.39	3491.03	1	0	235
1781	1999-2000	Female	40	Non-Hispanic Black	0.92	High School Diploma (including GED)	1	7	41.53	No		Yes	No	No	No	No	No	No	109.5	152.2																		2017.06	2010.32	1	0	247
1782	1999-2000	Female	62	Mexican American	1.13	High School Diploma (including GED)	1	3	26.51	No		No	No	Yes	No	No	No	Yes	78.8	152.8	0.7	4.2	12.8	1.6	178	4.28	6.7	35.4	3.2	98.2	13.32	5.6	163	179	98	2.53	48	293.713	302.591	1	1	33	1
1783	1999-2000	Female	22	Mexican American	0.86	High School Diploma (including GED)	1	3	33.74	No		No	No	No	No	No	No	No	104.4	164.4	0.6	6.6	12.1	1.8	330	3.91	9.1	26.5	3.6	91.7	17.25	4.5	192	198	104	2.69	56	213.042	195.631	1	1	191	4
1784	1999-2000	Female	28	Non-Hispanic White	5	More Than High School	1	9	27.99	No	No	No	No	No	No	No	No	No	94	163.8																		8110.7	7386.15	1	0	230
1785	1999-2000	Male	40	Mexican American	0.75	More Than High School	1	4	28.97	Yes	Yes	No	No	No	No	No	No	No	100	172.8	0.8	6.5	16.5	2.8	285	5.31	10.3	61.9	4.6			5.3		150			33	2412.43	2193.82	1	0	231
1786	1999-2000	Male	26	Non-Hispanic Black	3.76	More Than High School	2	4	43.68	No	No	No	No	No	No	No	No	No	118.6	177.8	0.4	2.2	14.6	1.6	195	4.61	4.3	79.6	4.1	95.4	24.75	5.6	113	212	153	3.96	37	2439.05	2360.63	1	0	237
1787	1999-2000	Female	18	Mexican American	1.34	High School Diploma (including GED)	1	12	34.99			No	No						104.6	151.5	0.6	7	13.1	2	285	4.66	9.7					5.2						400.485	384.59	1	0	238
1788	1999-2000	Male	23	Mexican American	1.44	More Than High School	1	11	23.06	No	No	No	No	No	No	No	No	No	84.8	169.7	0.3	4.3	15.1	1.2	310	4.96	5.9	70.7	4.7			4.9		150			47	2664.45	2379.12	1	0	231
1789	1999-2000	Male	19	Mexican American		Less Than High School	2	2	26.36			No	No						89.5	159.2	0.6	5	16.3	2.3	220	5.36	8	70.7	5.7			5.3		198			46	301.015	277.814	1	0	245
1790	1999-2000	Male	43	Mexican American	0.72	Less Than High School	1	12		Yes		No	No	No	No	No	No	No																				0	1076.38	1	0	240
1791	1999-2000	Male	49	Non-Hispanic Black	0	More Than High School	1	7	24.81	Yes	Yes	Yes	No	No	No	No	Yes	No	88.5	175.6	0.5	2.6	13.9	1.5	240	3.76	5	61.9	4.3			5.9		215			38	1932.31	1947.17	1	1	7	2
1792	1999-2000	Male	50	Non-Hispanic White	1.06	High School Diploma (including GED)	1	1	46.75	Yes	No	Yes	No	No	No	No	No	No	135.8	170	0.7	6.4	17	2.7	229	5.79	9.9	44.2	4.4			11.8		279			39	2588.53	2482.29	1	0	232
1793	1999-2000	Female	63	Non-Hispanic Black	1.63	Less Than High School	2	10	26.41	Yes		Yes	No	No	No	No	No	No	100.2	164.3	0.6	2.5	14.3	2.5	266	4.64	5.8	53	4.5	108.7	29.9	5.7	176	183				1867.73	1637.99	1	1	179	1
1794	1999-2000	Male	30	Non-Hispanic White	5	More Than High School	3	1	25.17	No	No	No	No	No	No	No	No	No	97.8	184	0.4	2.4	15.8	2.2	238	5.42	5.2	79.6	4.6	88.6	10.72	4.6	144	253	183	4.73	41	7135.13	6749.34	1	0	240
1795	1999-2000	Male	2	Non-Hispanic White	0.89		2	1					No						44.9		0.7	2.1	13.6	5.1	277	4.76	8.1											3035.43	2880.45	2
1796	1999-2000	Male	47	Mexican American		Less Than High School	1	10		Yes			No	No	No	No	No	No																				0	1038.02	1	0	248
1797	1999-2000	Male	13	Non-Hispanic Black	1.13	Less Than High School	2	4	17.89				No						65.9	164.3	0.6	2.9	13.7	2.3	328	4.74	6.4	35.4	4.8	94.9	17.45	5	78	177	110	2.84	52	547.774	525.088	2
1798	1999-2000	Male	51	Other Hispanic	2.69	More Than High School	1	2	28.52	Yes	No	No	No	No	No	No	No	No	94.6	157	0.5	3.9	15.8	2.2	276	4.94	6.9	79.6	4.7			4.8		262			61	9456.29	9041.9	1	0	235
1799	1999-2000	Female	66	Mexican American	0.68	Less Than High School	1	4	26.18	No	No	No	No	No	No	No	No	No	80.2	150.5	0.4	2.9	14.1	1.5	244	4.46	5	26.5	4.6			5.7		207			33	314.662	298.429	1	0	247
1800	1999-2000	Female	29	Mexican American	1.76	Less Than High School	1	13	23.98	No		No	No	No	No	No	No	No	87.2	164	0.4	3.1	12.9	1.7	352	4.03	5.5	35.4	4.5	86.8	15.6	5.2	86	136	82	2.12	37	1307.89	1287.31	1	0	236
1801	1999-2000	Male	17	Mexican American	0.63	Less Than High School	1	6	20.62			No	No						74.3	176.6	0.7	5.2	15	1.8	292	4.77	8	61.9	5			4.9		144			40	317.373	302.445	2
1802	1999-2000	Male	31	Mexican American		Less Than High School	1	6	29.14	No	No	No	No	No	No	No	No	No	93.4	157.4	0.7	3.2	17.1	2.2	299	5.61	6.4	53	4.8	95.8	9.46	5.1	245	211	123	3.18	39	2451.76	2188.14	1	0	229
1803	1999-2000	Male	18	Non-Hispanic White	2.4	Less Than High School	2	11	25.15			No	No						87	174.3	0.5	3.4	15.9	1.6	256	5.19	5.7	61.9	5.2			4.8		197			56	3463.61	3298.57	1	0	231
1804	1999-2000	Male	2	Other Race - Including Multi-Racial	4.24		2	8	17.01				No						49	93.6	0.7	2.6	11.9	4.1	324	3.93	7.5											667.412	638.667	2
1805	1999-2000	Female	71	Non-Hispanic White	1.46	Less Than High School	2	10	22.16	Yes	No	Yes	No	No	No	No	No	No	74.5	156.4	0.6	4.7	15.1	3.7	442	4.48	9.1	70.7	4.8			5.4		209			43	6046.86	4964.13	1	1	136	10
1806	1999-2000	Female	61	Non-Hispanic White	1.92	Less Than High School	2	7		Yes		No	No	No	No	No	No	No																				0	3654.26	1	1	98	1
1807	1999-2000	Female	72	Non-Hispanic White	2.22	More Than High School	1	10	41.55	No	No	Yes	No	No	No	No	No	No	102.4	152.8	0.7	6	14.9	1.9	301	4.72	8.8	61.9	4.1			6		182			55	4455.89	4192.05	1	0	248
1808	1999-2000	Female	25	Non-Hispanic Black		More Than High School	2	5	31.82	Yes	No	Yes	No	No	No	No	No	No	105	161.7	0.7	9.1	11.9	1.8	199	4.01	12	35.4	3.5			5.4		241			69	589.83	554.953	1	0	241
1809	1999-2000	Male	51	Non-Hispanic White	5	More Than High School	1	10	28.43	No	No	Yes	No	No	No	No	No	No	101.2	182.6	0.4	2.7	15.6	1.4	132	4.91	4.6	70.7	4.1	91.5	9.68	5.2	144	211	139	3.59	43	6944.29	6639.98	1	0	230
1810	1999-2000	Male	1	Other Race - Including Multi-Racial	0.5		1	5					No								0.7	2.5	11	2.9	300	4.55	6.6											798.979	797.642	2
1811	1999-2000	Male	13	Non-Hispanic Black	1.63	Less Than High School	2	4	28.96				No						90.2	154.8	0.5	4	11	2.1	318	4.19	6.8	35.4	4.7			4.9		169			41	523.222	508.331	2
1812	1999-2000	Male	7	Non-Hispanic White	1.99	Less Than High School	2	3	13.5				No						55.9	138.1	0.6	3.6	14.1	3.9	404	4.76	8.7							150			57	5011.51	4679.96	2
1813	1999-2000	Female	19	Mexican American	1.89	More Than High School	1	6	22.11			No	No						74.1	155.7	0.5	4.1	11.9	2	283	4.32	6.9	44.2	4.5	85.1	9.16	4.9	117	216	123	3.18	70	445.156	414.088	1	0	229
1814	1999-2000	Male	37	Non-Hispanic White	5	More Than High School	2	6	21.5	No	No	No	No	No	No	No	No	No	83	168.7	0.8	4.1	16.3	2.9	349	5.39	8.1	70.7	4.7	100.1	5.61	4.9	120	179	121	3.13	34	8693.94	8175.15	1	0	233
1815	1999-2000	Female	42	Non-Hispanic Black	1.15	More Than High School	1	9	57.08	No	No	Yes	No	No	No	No	No	No	144.3	169.5	0.5	4.6	9.6	1.8	446	4.09	7.3	70.7	4			5.7		138			39	3071.12	2947.69	1	1	245	9
1816	1999-2000	Female	15	Other Race - Including Multi-Racial		Less Than High School	1	13	18.58				No						67.5	156.5	0.4	5.8	13.4	1.9	325	4.45	8.2	44.2	4.8	93.8	17.43	5.2	60	166	80	2.07	74	2649.28	2535.54	2
1817	1999-2000	Female	72	Non-Hispanic White	1.3	Less Than High School	1	10	29.8	Yes	No	No	No	No	No	No	No	No	108.7	166.4	0.5	5.1	15.1	1.7	204	5.36	7.5	44.2	4.4	328	10.9	11.4	263	271	183	4.73	36	9223.57	6972.09	1	1	235	3
1818	1999-2000	Female	17	Mexican American	0.95	Less Than High School	1	13	24.53			No	No						79.7	156	0.8	4.7	14.7	3	527	4.79	9.9	35.4	5.1			5.1		203			52	262.755	225.066	2
1819	1999-2000	Female	14	Non-Hispanic White		Less Than High School	2	11					No																									0	2882.76	2
1820	1999-2000	Female	7	Mexican American	0.88	Less Than High School	1	13	15.41				No						57.3	120.3	0.6	2.8	12.2	5.1	398	4.26	9.6							144			56	573.888	571.793	2
1821	1999-2000	Female	40	Non-Hispanic White	4.17	More Than High School	1	11	17.04	No	No	No	No	No	No	No	No	No	71.5	163.4	0.3	2.8	13.9	1.8	255	4.43	5.2	35.4	4.4			5		172			54	12857.7	11991.6	1	0	230
1822	1999-2000	Male	78	Other Race - Including Multi-Racial		Less Than High School	2	4	24.3	Yes	Yes	No	No	No	No	No	No	No	96	163.3	0.8	5.1	14.1	2.9	288	5.73	9.7	79.6	4.2			5.4		198			47	2933.61	2612.68	1	1	117	2
1823	1999-2000	Female	9	Non-Hispanic Black	1.3	Less Than High School	2	7	19.29				No						63.2	138.5	0.5	5.5	13.5	2.8	356	4.73	9.6											839.058	789.034	2
1824	1999-2000	Male	68	Mexican American	0.78	Less Than High School	1	12	29.65	Yes	Yes	No	No	No	No	No	No	No	97.9	160.2	0.4	3.9	15.4	1.4	183	4.69	5.9	123.8	4.7			5.4		229			38	474.743	428.398	1	0	240
1825	1999-2000	Male	75	Mexican American	1.14	Less Than High School	1	4	27.86	Yes		Yes	No	No	No	No	No	No	102.5	161.2	0.9	5.8	16.2	3	279	5.13	10	88.4	4			5.7		176			25	503.349	445.237	1	1	157	2
1826	1999-2000	Female	4	Non-Hispanic White	0.75		1	11	16.54				No						50.3	112.4	0.5	3.1	13.1	1	321	4.36	4.7						59	123	71	1.84	40	2900.71	2903.72	2
1827	1999-2000	Female	18	Mexican American	1.03	More Than High School	2	13	29.77			No	No						90.7	149.9	0.7	7.1	14.7	2.8	461	4.77	10.8	44.2	4.7			5.4		168			54	251.422	236.32	1	0	243
1828	1999-2000	Female	18	Mexican American		More Than High School	1	10	24.74			Yes	No						86.4	171.9	0.8	5	12.6	2.5	315	4.15	8.6	44.2	4.9			4.9		230			45	445.156	414.088	1	0	248
1829	1999-2000	Male	17	Non-Hispanic Black	1.13	Less Than High School	2	7	40.97			No	No						123.8	182.6	0.9	6.3	15	2.9	311	5.44	10.2	88.4	4.5			5.2		170			39	523.711	497.785	2
1830	1999-2000	Male	84	Non-Hispanic White	3.16	More Than High School	1	8	24.71	Yes	No	No	No	Yes	Yes	No	Yes	No	98	169.5	0.5	3.6	13.4	1.4	140	4.32	5.6	106.1	4	85.7	6.44	5.1	91	171	116	3	37	1461.86	1238.58	1	0	241
1831	1999-2000	Female	15	Non-Hispanic Black		Less Than High School	2	10	23.99				No						76.5	172.4	0.5	2.3	12.6	1.8	211	4.4	4.8	44.2	4.7	75.9	14.89	4.7	51	114	59	1.53	45	653.578	656.152	2
1832	1999-2000	Male	0	Mexican American	2.82		2	4																														417.089	401.314	2
1833	1999-2000	Male	13	Mexican American	0.83	Less Than High School	1	12	27.16				No						99.1	168.7	0.4	3.6	13.9	2.4	408	4.58	6.5	35.4	4.9	93.9	15.38	5.2	111	172	108	2.79	41	392.176	394.34	2
1834	1999-2000	Male	9	Non-Hispanic White	4.32	Less Than High School	1	5					No																									0	5358.17	2
1835	1999-2000	Male	29	Mexican American	2.99	More Than High School	1	2	27.32	Yes	Yes	No	No	No	No	No	No	No	97.3	174.2																		2602.47	2361.87	1	0	232
1836	1999-2000	Male	13	Mexican American	1.56	Less Than High School	1	6	21.08				No						76.7	168	0.9	5.2	14.8	2.1	319	4.93	8.4	44.2	5	93.6	7.39	4.9	98	186	113	2.92	54	428.416	429.488	2
1837	1999-2000	Female	47	Non-Hispanic White	5	More Than High School	2	12	19.12	Yes	No	No	No	No	No	No	No	No	72.8	169.9	0.4	2.7	13.5	1.1	227	3.9	4.4	53	4.5	86.2	4.55	4.6	32	141	77	1.99	57	8809.5	7917.07	1	0	243
1838	1999-2000	Male	10	Non-Hispanic White	3.84	Less Than High School	2	1					No																									0	4574.22	2
1839	1999-2000	Male	70	Mexican American	1.82	Less Than High School	2	13	24.7	No		No	No	No	No	No	No	No	91.8	156.9	0.4	3	16.3	1.4	201	5.02	4.9	53	4.5	98.1	10.38	5.3	194	229	151	3.9	39	166.092	166.717	1	1	215	2
1840	1999-2000	Female	2	Non-Hispanic White	0.6		2	1	15.33				No							89.2	0.7	3.6	13.5	4.3	339	4.58	9											1660.21	1575.44	2
1841	1999-2000	Female	29	Non-Hispanic White	4.32	More Than High School	2	2	26.68	Yes	No	No	No	No	No	No	No	No	97.5	171.1	0.7	6.8	12.5	2.5	208	4.14	10.1	35.4	4			4.7		218			63	646.146	623.786	1	0	246
1842	1999-2000	Male	9	Mexican American	0.49	Less Than High School	1	4	24.31				No						79.3	132.7	0.5	2.8	13.9	2.6	373	4.95	6.3						64	140	75	1.94	53	774.525	777.236	2
1843	1999-2000	Female	9	Mexican American	0.83	Less Than High School	2	6	15.67				No						59.7	137.9	0.9	10.5	12.7	3.5	394	4.53	15							164			51	697.103	653.147	2
1844	1999-2000	Male	8	Mexican American	0.9	Less Than High School	1	12	23.62				No						82.9	139.4	0.4	2.5	13.4	3.7	290	4.69	6.8							182			29	661.859	664.176	2
1845	1999-2000	Female	15	Mexican American	2.99	Less Than High School	1	13	27.61				No						83.8	154.6	0.7	8.2	12.7	3.9	357	4.72	13.1	44.2	4.4			5.2		150			49	196.107	197.467	2
1846	1999-2000	Male	62	Non-Hispanic White		More Than High School	1	6	28.11	No	No	Yes	No	No	No	No	Yes	No	104.5	185.1	0.5	3	15.4	1.6	176	5.01	5.3	88.4	4.8			5.1		201			58	5679.88	5369.37	1	0	229
1847	1999-2000	Male	14	Mexican American	1.19	Less Than High School	1	6	28.44				No						91	178.3	0.3	3.4	14.6	1.9	167	5.62	5.9	61.9	5.1			5.3		136			45	313.641	309.181	2
1848	1999-2000	Female	27	Mexican American		Less Than High School	2	2	23.06	Yes	Yes	No	No	No	No	No	No	No	78.8	158.6	0.8	3.7	13.9	1.9	329	4.99	6.6	44.2	5.1	69.5	6.64	5.1	52	196	124	3.21	61	1797.16	1609.38	1	0	245
1849	1999-2000	Male	27	Other Hispanic	2.12	Less Than High School	2	7	28.28	No	No	No	No	No	No	No	No	No	109	176.5	1	3.8	16.7	2.5	289	5.82	7.6	61.9	4.4	95.8	17.13	5.4	155	158	98	2.53	29	6437.37	5745.56	1	0	246
1850	1999-2000	Female	44	Non-Hispanic Black	5	More Than High School	2	10	27.75	No		No	No	No	No	No	No	No	88.3	170.2	0.4	1.7	11.2	2.1	431	4.62	4.4	53	4			5		195			41	3402.57	3315.54	1	0	235
1851	1999-2000	Male	66	Other Hispanic		Less Than High School	2	9	24.44	Yes	Yes	Yes	No	No	No	No	No	No	95.6	166.2	0.6	5.7	15.1	2.2	346	4.72	8.8	70.7	4.7	109	14.79	6.5	171	254	187	4.84	33	600.438	618.972	1	0	239
1852	1999-2000	Male	14	Non-Hispanic Black	0.96	Less Than High School	1	7	17.18				No						61.6	158.2	0.6	1.5	13.1	3.3	302	4.59	6.1	53	4.4			5.3		219			93	554.554	552.639	2
1853	1999-2000	Female	45	Mexican American	0.69	Less Than High School	1	5	31.56	No		Yes	No	No	No	No	No	No	91	144.5	0.5	3.7	13.4	3.2	221	3.97	7.6	53	4.6	87.6	20.69	5.1	134	222	122	3.15	74	1058.61	1031.63	1	0	234
1854	1999-2000	Male	28	Non-Hispanic White	4.06	High School Diploma (including GED)	1	11	27.21	Yes	Yes	No	No	No	No	No	No	No	97.5	177.9	0.6	4.5	18	2.1	235	5.63	7.4	97.2	4.6	97.4	8.3	4.7	128	180	125	3.23	30	9126.52	8870.53	1	0	230
1855	1999-2000	Male	69	Non-Hispanic Black	5	High School Diploma (including GED)	2	12	25.52	No	No	Yes	No	No	No	No	No	No		176.6	0.8	2.9	13.1	1	174	4.25	4.9	892.8	4.4			5.1		191			54	905.564	901.844	1	1	46	1
1856	1999-2000	Female	18	Mexican American	4.35	High School Diploma (including GED)	2	4	21.13			No	No						76.4	168.1	0.8	7.6	12.5	3.2	296	4.47	11.8	44.2	4.5			4.7		119			50	646.41	632.387	1	0	237
1857	1999-2000	Male	7	Non-Hispanic White		Less Than High School	1	5	14.9				No						53.2	120.7	0.4	3.1	13.9	2.2	338	4.62	6.1						29	155	96	2.48	54	5393.89	5358.17	2
1858	1999-2000	Male	45	Non-Hispanic Black	2.87	High School Diploma (including GED)	2	7	23.61	No	No	No	No	No	No	No	No	No	82.1	165.4	0.5	2	14.1	1.5	236	4.8	4.1	70.7	4.5	95.9	9.01	5.5	88	275	182	4.71	76	2098.46	1975.04	1	0	231
1859	1999-2000	Female	21	Other Hispanic	0.18	Less Than High School	2	13	19.72	No	No	No	No	No	No	No	No	No	64	152.4	0.4	3.4	13.3	2.6	375	4.57	10.4	44.2	4.8	89	5.56	4.7	85	271	215	5.56	39	5696.48	5582.19	1	0	243
1860	1999-2000	Male	16	Non-Hispanic White	3.46	Less Than High School	2	1	20.09			No	No						72.2	169.6	0.5	5.9	17.1	1.3	169	5.67	7.8	88.4	5.2			5.4		178			58	3161.48	3025.72	2
1861	1999-2000	Female	67	Mexican American	1.09	Less Than High School	1	13	34.8	No		No	Yes	No	No	No	No	No	115.9	153.7	0.8	6.4	12.9	3.1	330	4	10.6	53	4.2			6.7		231			36	213.085	219.526	1	0	236
1862	1999-2000	Female	0	Mexican American	2.27		2	10																														459.509	454.062	2
1863	1999-2000	Female	8	Non-Hispanic Black		Less Than High School	2	2	16.64				No						59.4	141.9	0.5	1.8	13.9	1.7	282	4.6	4.1						59	131	61	1.58	58	1018.89	1020.93	2
1864	1999-2000	Female	17	Non-Hispanic Black	0.47	Less Than High School	1	7	30.08			No	No						93	160.3	0.5	2.7	13.7	2.3	305	4.37	5.6	53	4	110.5	40.93	4.9	72	153	93	2.4	45	611.384	596.839	2
1865	1999-2000	Female	66	Non-Hispanic Black		High School Diploma (including GED)	1	7	23.83	Yes	No	No	No	No	No	No	No	No	81.3	166.8	0.5	3.6	10	1.5	430	3.4	5.7	61.9	4.1			4.3		225			89	2244.25	1892.61	1	0	246
1866	1999-2000	Female	51	Non-Hispanic White	5	More Than High School	3	1	27.11	Yes	No	No	No	No	No	No	No	No	97	153.9	1	3.9	12.7	2.8	290	3.93	8	44.2	4.6			5.4		213			68	4917.53	4622.98	1	0	240
1867	1999-2000	Female	71	Non-Hispanic White	1.2	High School Diploma (including GED)	1	11		No		Yes	No	Yes	No	No	No	No																				0	8759.8	1	1	65	4
1868	1999-2000	Female	41	Non-Hispanic White		More Than High School	1	10	23.44	No	No	No	No	No	No	No	No	No	80.1	161.6	0.7	4.5	13.7	1.6	239	4.45	7	70.7	4.4			5.3		229			74	9279.05	8560.49	1	0	248
1869	1999-2000	Female	39	Non-Hispanic White	1.14	More Than High School	1	11	27.53	No	No	No	Yes	No	No	No	No	No	100.2	164.4	0.6	3.6	14.3	3.6	280	5.32	8	44.2	4.2			14.3		315			43	10830.5	10631.4	1	1	208	1
1870	1999-2000	Female	0	Mexican American	0.6		2	3																														230.146	216.431	2
1871	1999-2000	Male	65	Other Hispanic		Less Than High School	2	7	26.15	Yes	No	Yes	No	No	No	No	No	No	90	160.2																		4442.99	3703.65	1	1	159	1
1872	1999-2000	Male	8	Non-Hispanic White		Less Than High School	2	2	15.42				No						56.3	130.6	0.8	5.5	12.9	3.1	212	4.58	9.6							163			67	5432.94	5006.56	2
1873	1999-2000	Female	55	Other Hispanic	0.89	Less Than High School	2	7	23.46	No		No	Yes	No	No	No	No	No	87.1	163.6	0.4	3.8	13.7	3.2	257	4.21	7.5	44.2	4.4	217.1	12.83	9.2	342	216	100	2.59	47	2433.66	2440.5	1	0	246
1874	1999-2000	Male	16	Non-Hispanic Black		Less Than High School	2	5	51.07			No	No						148.5	181.8	0.7	4.7	14.3	1.7	391	5.23	7.3	44.2	4.6	108.4	36.42	5.7	83	232	181	4.68	34	593.557	597.95	2
1875	1999-2000	Male	49	Mexican American	1.02	High School Diploma (including GED)	2	11	26.93	Yes	No	No	No	No	Yes	No	No	No	95.4	171.5	0.6	4.1	15.2	2.2	304	4.74	6.9	70.7	4.9			5.3		233			59	1017.05	1009.06	1	0	232
1876	1999-2000	Female	41	Non-Hispanic White	3.97	More Than High School	3	1	21.04	Yes	No	No	No	No	No	No	No	No	79.9	166.6	0.3	3.1	12.3	1.8	250	3.82	5.3	61.9	4.7			4.5		147			76	7491.91	6911.75	1	0	241
1877	1999-2000	Male	31	Non-Hispanic Black	1.02	More Than High School	2	4	21.1	No	No	No	No	No	No	No	No	No	75.2	168.5	0.2	2	16	1.9	236	5.46	4.2	79.6	4.8			5.8		186			53	2534.22	2426.39	1	0	239
1878	1999-2000	Female	1	Other Hispanic	1.2		2	6					No								1	4	12.6	4.3	386	4.79	9.6											1559.88	1428.19	2
1879	1999-2000	Female	10	Non-Hispanic Black	5	Less Than High School	2	1					No																									0	852.753	2
1880	1999-2000	Male	0	Other Hispanic	0.47		2	9																														327.523	332.521	2
1881	1999-2000	Male	8	Mexican American		Less Than High School	2	4	14.77				No						55	129.6	0.4	2.1	13.5	2.4	220	4.56	4.9						68	128	68	1.76	47	729.568	722.813	2
1882	1999-2000	Male	34	Non-Hispanic White	1.36	High School Diploma (including GED)	1	7	19.72	Yes	No	No	No	No	No	No	No	No	73.3	165	0.5	3.1	16.6	1.6	237	5.34	5.3	70.7	4.8	94.3	4.12	5.7	62	204	140	3.62	52	9114.31	8284.7	1	0	246
1883	1999-2000	Male	16	Mexican American	0.78	Less Than High School	1	3	20.38			No	No						76.4	165.3	0.3	3.1	16.1	1.8	241	5.07	5.3	53	4.9			4.9		144			46	319.853	271.405	2
1884	1999-2000	Female	38	Mexican American	0.02	High School Diploma (including GED)	2	6	32.38	Yes	No	No	No	No	No	No	No	No	110.5	162.4	0.6	5.6	13.1	2.7	248	4.45	9.1	35.4	4.6			5.4		193			51	1391.92	1394.5	1	0	233
1885	1999-2000	Male	80	Non-Hispanic White	1.16	High School Diploma (including GED)	1	1	21.65	Yes		No	No	No	No	No	Yes	No	95.6	171	1	6.5	11.9	3.1	570	3.84	11.3	97.2	3.9			5.4		216			59	1696.86	1403.71	1	1	7	2
1886	1999-2000	Male	0	Mexican American			2	10																														201.957	199.563	2
1887	1999-2000	Male	32	Non-Hispanic White	1.4	More Than High School	2	1	27.86	Yes	No	No	No	No	No	No	No	No	103.4	176.5	0.6	2.8	15.9	2.8	253	5.12	6.6	70.7	4.7			4.9		168			26	8706.18	8284.7	1	0	237
1888	1999-2000	Male	19	Mexican American	0.87	High School Diploma (including GED)	1	3	23.08			No	No						79.5	166	0.3	2.5	15.4	1.5	218	4.75	4.5	79.6	4.8			5		170			52	360.789	348.301	1	0	239
1889	1999-2000	Male	15	Mexican American	2.99	Less Than High School	1	6	22.48				No						82.5	172	0.9	4.3	16.7	2.2	262	5.47	8	61.9	5.2			4.8		197			50	435.27	439.891	2
1890	1999-2000	Male	9	Mexican American		Less Than High School	2	2	28.89				No						86.5	134.8	0.5	5.8	12.7	2.8	377	4.93	9.6							175			63	635.555	637.78	2
1891	1999-2000	Male	51	Non-Hispanic Black		Less Than High School	2	10	29.04	Yes	No	Yes	No	No	No	No	Yes	No	95.6	167	0.6	3.5	16.8	4.3	299	5.64	8.6	61.9	4.3			5.5		237			34	2938.31	2848.58	1	1	81	8
1892	1999-2000	Female	75	Non-Hispanic White	3.56	More Than High School	2	12	28.85	Yes	Yes	No	No	No	No	No	Yes	No	102	157.1	0.4	3.2	15	1.2	153	4.47	5	61.9	4.6	108.8	30.32	5.1	73	212	114	2.95	84	4778.19	3876.97	1	1	90	2
1893	1999-2000	Male	10	Other Race - Including Multi-Racial		Less Than High School	1	6	30.73				No						94.8	149.4	0.8	3.2	12.7	2.8	325	6.15	7.4						129	169	102	2.64	41	6354.92	5450.45	2
1894	1999-2000	Female	2	Non-Hispanic Black	4.4		2	8	13.79				No						42.5	86	0.5	2	12.9	2.8	345	4.94	5.5											651.961	623.882	2
1895	1999-2000	Male	17	Other Race - Including Multi-Racial	3.53	Less Than High School	1	10	21.37			No	No						77	182.9	0.5	2.3	15	2	320	4.89	4.9	70.7	5.1	91.5	6.27	5.1	34	161	91	2.35	63	3330.16	3040.37	2
1896	1999-2000	Female	4	Non-Hispanic White	2.58		2	7	16.93				No						54.4	108.7	0.8	6.9	13.2	3.6	311	4.4	11.4							148			33	3729.06	3474.98	2
1897	1999-2000	Male	70	Mexican American	1.01	High School Diploma (including GED)	1	4	31.62	Yes	Yes	Yes	No	No	No	No	No	No	114	170.2	0.4	3.8	16	2	302	5.26	6.3	79.6	4.4			5.6		262			42	244.018	244.937	1	1	80	10
1898	1999-2000	Male	81	Non-Hispanic White	5	More Than High School	2	1	22.25	No	No	No	No	No	Yes	No	No	No	86.2	174.7	0.5	2.7	12.6	1.8	241	3.85	5.2	53	4.7			5.3		157			43	1647.17	1357.34	1	1	140	10
1899	1999-2000	Male	75	Non-Hispanic White		More Than High School	1	7	34.94	Yes	No	No	No	No	No	No	No	No	122.2	170.6	0.9	5.9	15.9	1.8	253	5.27	9.3	53	4.1			5.1		183			38	4851.06	4492.72	1	1	183	1
1900	1999-2000	Female	9	Other Hispanic		Less Than High School	2	7	19.09				No						71.6	147.1	0.6	4.4	15.3	3	319	5.18	8						116	151	87	2.25	41	3691.02	3537.07	2
1901	1999-2000	Male	73	Non-Hispanic Black		Less Than High School	1	7	34.09	Yes	No	No	No	No	No	No	No	No	115.6	184	0.6	3	15	1.9	199	5.46	5.7	114.9	4.5			6.3		225			42	930.947	868.589	1	1	152	10
1902	1999-2000	Male	28	Other Race - Including Multi-Racial	0.65	High School Diploma (including GED)	1	11	40.67	No	No	Yes	No	No	No	No	No	No	131.5	186.8	0.5	4.1	16.2	2.2	213	5.32	7.1	221	4.1			5.4		266			32	8861.42	8870.53	1	0	245
1903	1999-2000	Male	85	Non-Hispanic White		High School Diploma (including GED)	3	1	25.66	Yes	No	No	No	No	No	No	No	No	103.1	170.5	0.5	3.6	12.5	1.2	201	3.89	5.9	114.9	4.1	93.8	5.55	5.3	78	226	142	3.67	68	1534.89	1115.32	1	1	54	2
1904	1999-2000	Male	75	Non-Hispanic White	4.07	More Than High School	1	12		Yes		No	No	No	Yes	No	No	No																				0	3728.94	1	1	49	2
1905	1999-2000	Male	72	Non-Hispanic White	2.71	More Than High School	1	8	20.08	Yes	No	Yes	No	No	No	No	No	Yes	85.9	176	1.3	7.4	13.9	2.4	263	4.43	12	132.6	4.4			6		170			53	3213.41	2976.04	1	1	129	6
1906	1999-2000	Female	60	Non-Hispanic White	2.13	Less Than High School	2	3	25.55	No	No	Yes	No	No	No	No	Yes	No	90.8	157.2	1	10.1	13.5	4.1	402	4.55	15.4	53	4.4			6.5		219			61	4714.08	4512.75	1	1	173	1
1907	1999-2000	Male	18	Mexican American	1.4	More Than High School	2	6				No	No																									0	266.526	1	0	232
1908	1999-2000	Female	49	Other Hispanic	2.64	Less Than High School	2	7		No		No	No	No	No	No	No	No																				0	6966.48	1	0	246
1909	1999-2000	Male	24	Other Hispanic		Less Than High School	2	9	31.6	No	Yes	No	No	No	No	No	No	No	106.1	175.2	0.9	3	15.2	3.3	353	5.71	7.5	79.6	4.6	102.3	14.07	5.3	217	238	159	4.11	35	2017.69	1941.19	1	0	239
1910	1999-2000	Female	82	Mexican American	0.71	Less Than High School	1	4		No		Yes	Borderline	Yes	No	No	No	Yes																				0	284.025	1	1	132	3
1911	1999-2000	Female	2	Other Hispanic	2.64		2	9	16.54				No							91																		2004.88	1856.59	2
1912	1999-2000	Female	57	Mexican American		Less Than High School	1	10	24.84	No		Yes	No	No	No	No	No	No	86.8	144.4	0.8	6	14.3	1.6	428	5.06	8.6	17.7	4.1	85	14.01	5.4	66	190	95	2.46	82	892	896.854	1	1	222	10
1913	1999-2000	Male	60	Non-Hispanic White	1.24	Less Than High School	1	11	20.88	Yes	Yes	No	No	No	No	Yes	No	No	85.3	170.5	0.8	4.8	13.6	1.8	274	4.85	7.5	114.9	4.4			5.5		182			43	3743.27	3538.63	1	1	112	5
1914	1999-2000	Female	34	Non-Hispanic White	1.46	Less Than High School	2	6	39.31	No	Yes	Yes	No	No	No	No	No	No	117.7	166.6	0.2	2.2	13.9	1.8	236	4.36	4.4	61.9	4.7	100	11.87	5.2	125	174	99	2.56	50	9256.57	8808.45	1	0	244
1915	1999-2000	Female	13	Mexican American		Less Than High School	2	4	22.82				No						79.1	161.6	0.7	5.5	13.2	2.1	277	4.67	8.5	35.4	4.7			5		175			60	333.156	329.471	2
1916	1999-2000	Female	65	Non-Hispanic White	5	More Than High School	1	10	30.55	No		No	No	No	No	No	Yes	No	93.5	161.1	0.6	3	14.6	2.3	267	5.15	6.1	53	4.2			5		230			47	4504.3	4490.39	1	0	248
1917	1999-2000	Male	41	Mexican American	1.69	Less Than High School	2	7	27.05	No	Yes	Yes	No	No	No	No	No	No	92.1	163.5	0.6	5.7	16.4	1.6	295	5.43	8.6	70.7	4.6			5.2		288			49	860.59	782.603	1	0	246
1918	1999-2000	Female	54	Mexican American	0.5	Less Than High School	1	3	26.48	Yes	Yes	Yes	No	No	No	No	No	Yes	97	166.6	0.6	3	13.6	2.6	355	4.3	6.4	44.2	4.5	89.9	5.6	5.1	171	245	166	4.29	45	1136.01	1137.99	1	1	88	10
1919	1999-2000	Female	79	Non-Hispanic White	1.42	More Than High School	2	7	24.83	No	No	No	No	No	No	No	No	No	87.8	159.8	0.4	6.5	15.1	1.2	351	4.56	8.2	61.9	4			4.7		207			78	4138.86	3411.47	1	1	21	4
1920	1999-2000	Male	68	Non-Hispanic White	1.6	More Than High School	1	11	24.87	Yes	No	No	No	No	Yes	No	No	No	95.7	178.8	0.8	4.2	13.1	1.2	228	4.33	6.4	61.9	4.1	96.6	10.43	5.5	51	178	129	3.34	39	3640.71	3538.63	1	1	170	10
1921	1999-2000	Male	66	Non-Hispanic White	4.52	High School Diploma (including GED)	1	5	25.29	Yes	No	No	No	No	No	No	No	No	101.5	184.1	0.5	4.5	15.6	1.4	254	4.91	6.4	70.7	4.4	103.2	10.18	5	115	231	149	3.85	59	5860.67	5540.27	1	0	235
1922	1999-2000	Female	13	Non-Hispanic White	2.64	Less Than High School	2	8	21.11				No						76.5	168.6																		6187.26	5950.89	2
1923	1999-2000	Female	7	Mexican American		Less Than High School	1	12					No																									0	732.006	2
1924	1999-2000	Female	15	Non-Hispanic Black	3.96	Less Than High School	2	8	20.42				No						74.6	167.5	0.5	3.7	13.6	1.8	231	4.36	6.1	35.4	4.5			5		185			51	549.667	530.811	2
1925	1999-2000	Female	14	Mexican American	1.27	Less Than High School	2	6	22.21				No						77.1	162	0.6	7.7	13.6	1.5	278	4.35	9.9	53	4.6	96.2	11.71	4.8	76	134	62	1.6	57	213.342	214.822	2
1926	1999-2000	Female	10	Mexican American	3.29	Less Than High School	1	12	19.85				No						73.7	132.8	0.6	3.9	14.1	2.4	386	4.66	7.1						87	182	130	3.36	35	807.98	778.736	2
1927	1999-2000	Male	12	Non-Hispanic White	3.18	Less Than High School	2	12	25.76				No						93.7	152.1	0.6	6.6	13.8	2.4	315	4.73	9.8	35.4	4.8			5		218			68	2969.45	2859.31	2
1928	1999-2000	Male	2	Mexican American	0.54		1	6	16.78				No							87	0.8	3.3	13.2	6.8	411	4.81	11.6											426.468	431.795	2
1929	1999-2000	Female	54	Other Hispanic		Less Than High School	2	7	23.35	No	No	No	Yes	No	No	No	No	No	85	156.1	0.5	3.3	14.2	1.8	229	4.86	5.6	53	4.3	115	16.07	6.2	338	192			44	2823.45	2720.97	1	0	246
1930	1999-2000	Male	1	Other Race - Including Multi-Racial	1.1		2	3					No																									1797.07	1645.36	2
1931	1999-2000	Female	65	Other Hispanic	0.96	More Than High School	2	12	23.92	No	No	Yes	Borderline	No	No	No	No	No	81	150.8	0.7	6.7	13.9	1.9	318	4.73	9.6	79.6	4.6			6		327			39	5464.26	4725.97	1	1	226	1
1932	1999-2000	Male	4	Non-Hispanic Black	0.92		1	7	15.2				No						46.4	104.5																		753.805	761.297	2
1933	1999-2000	Male	58	Non-Hispanic White	2.13	More Than High School	2	6	29.07	Yes	Yes	Yes	No	No	No	No	No	No	108.8	173.8	1.1	5.4	15.9	2.8	278	5.24	9.6	70.7	4.6			5.8		234			32	7186.38	6520.61	1	1	102	3
1934	1999-2000	Female	17	Mexican American	1.27	High School Diploma (including GED)	1	3	25.05			No	No						88.5	155.4	0.7	7.2	12.2	1.1	331	3.79	9.1	26.5	4			4.8		276			81	428.533	426.867	2
1935	1999-2000	Female	15	Non-Hispanic Black	0.57	Less Than High School	1	2	18.4				No						65.9	171.8	0.3	2	13.8	2.5	218	4.45	5.1	53	5			5.4		186			63	773.588	776.635	2
1936	1999-2000	Female	32	Non-Hispanic Black	3.6	More Than High School	2	11		Yes	Yes	No	No	No	No	No	No	No			0.3	3.8	12.3	2.4	235	4.18	6.6	61.9	4.5			5.3		151			37	3732.38	3662.58	1	0	230
1937	1999-2000	Male	8	Non-Hispanic Black	1.44	Less Than High School	2	2	16.38				No						51.8	122.3	0.5	2.8	12	2.8	372	4.07	6.4							199			72	1167.75	1150.09	2
1938	1999-2000	Male	29	Non-Hispanic White	4.95	High School Diploma (including GED)	2	5	32.18	Yes	Yes	No	No	No	No	No	No	No	114.1	178.3	0.2	2.7	15.7	1.5	326	5.06	4.6	61.9	4.9	91.2	7.68	4.7	42	177	118	3.05	51	7717.7	6815.88	1	0	242
1939	1999-2000	Female	48	Non-Hispanic White	5	High School Diploma (including GED)	1	1	39.07	No	No	Yes	Yes	No	No	No	No	No	117.2	162.2	0.9	3.6	16	2.4	269	5.21	7.2	61.9	4.3			8.4		205			51	10383.7	9822.77	1	0	233
1940	1999-2000	Female	12	Non-Hispanic Black	0.58	Less Than High School	2	12	35.01				No						104	157	0.7	5.1	12.6	3.4	291	4.22	9.4	44.2	4.6			5		193			67	540.631	533.601	2
1941	1999-2000	Male	26	Non-Hispanic White	2.63	High School Diploma (including GED)	1	11	19.48	Yes	No	No	No	No	No	No	No	No	75.4	182.4	0.6	3	16.3	1.4	205	5.45	5.1	61.9	4.5	69.2	4.36	5.3	57	150	75	1.94	63	9652.36	8870.53	1	0	229
1942	1999-2000	Female	45	Non-Hispanic Black	2.04	Less Than High School	2	4	29.65	Yes		No	No	No	No	No	No	No	89.3	154.1	0.4	2	12.4	1.3	283	4.11	3.8	61.9	4.4	94	12.16	5.5	46	192	114	2.95	69	2527.61	2247.64	1	0	237
1943	1999-2000	Female	5	Mexican American	1.5		1	10	16.07				No						49.4	109.3	0.6	4.3	13.5	0.8	263	4.45	5.7							170			68	689.424	687.315	2
1944	1999-2000	Female	73	Non-Hispanic White	5	More Than High School	1	5		No		No	No	No	No	No	No	No																				0	4892.53	1	0	234
1945	1999-2000	Female	82	Other Race - Including Multi-Racial	2.18	More Than High School	1	13	21.47	No		No	No	No	No	No	No	No	74	143	0.5	3.9	14.1	1.8	269	4.28	6.8	53	4.7			5.2		270			85	2202.67	1774.7	1	1	171	6
1946	1999-2000	Female	17	Non-Hispanic White	0.57	Less Than High School	1	1	28.57			No	No						80.9	163	0.4	3.7	14.3	1.7	180	4.43	5.9	53	4.6			5.1		122			46	3290.12	3116.83	2
1947	1999-2000	Male	39	Mexican American	1.9	Less Than High School	1	3	30.16	Yes	No	No	No	No	No	No	No	No	98.5	160.6	0.8	4.8	17.3	2.5	218	5.39	8.4	61.9	4.4			5		212			26	2529.46	2531.75	1	0	238
1948	1999-2000	Female	63	Mexican American		Less Than High School	2	3	29.31	No		No	No	No	No	No	No	No	106	161.6	0.4	4.1	13.4	1.2	319	4.3	5.7	35.4	4.6			6.3		315			58	294.362	303.26	1	0	248
1949	1999-2000	Male	45	Mexican American	0.54	Less Than High School	2	3	29.47	Yes	Yes	No	No	No	No	No	No	No	102.4	159.9	0.6	4.8	17.1	2.4	255	5.51	8.1	61.9	4.4			5.1		246			35	974.112	966.46	1	0	249
1950	1999-2000	Female	48	Non-Hispanic White	4.79	More Than High School	1	1	53.77	Yes	Yes	Yes	No	No	No	No	No	No		175.7	0.6	7.6	14.4	2.7	215	4.78	11.6	88.4	4.2			5.3		169			25	10383.7	9822.77	1	1	110	1
1951	1999-2000	Male	20	Non-Hispanic White	4.55	More Than High School	2	5	24.09	No	No	No	No	No	No	No	No	No	79.4	180.3	0.9	5.2	15	2.1	276	4.89	8.2	70.7	5			5.3		163			46	7126.88	6815.88	1	0	241
1952	1999-2000	Male	70	Mexican American	1.24	Less Than High School	2	6	23.44	No		No	No	No	No	No	No	No	92.1	167.8	0.5	3	14	2.8	304	4.23	6.5	70.7	4.3			5.2		230			34	427.656	378.282	1	1	196	10
1953	1999-2000	Male	10	Non-Hispanic White		Less Than High School	2	1	22.69				No						82.2	148.9	0.6	2.6	13.9	1.5	274	4.52	4.7						98	160	100	2.59	40	4962.65	4634.33	2
1954	1999-2000	Male	13	Non-Hispanic Black	0.58	Less Than High School	2	11	25.32				No						82.7	159.1	0.5	2	12.7	2	306	4.9	4.7	35.4	4.5	94.3	15.21	4.9	36	131	66	1.71	58	727.266	706.567	2
1955	1999-2000	Female	8	Other Hispanic	5	Less Than High School	2	7	15.47				No						52.8	127.9																		4011.03	3796.94	2
1956	1999-2000	Female	79	Non-Hispanic Black	0.89	Less Than High School	2	9	24.49	No		Yes	Yes	No	No	No	No	No		157.7	0.4	3.1	13.5	2.2	253	5.03	6.1	97.2	4			7.7		168			33	1140.72	882.208	1	1	16	7
1957	1999-2000	Male	79	Non-Hispanic White	3.56	More Than High School	2	12	33.72	Yes		Yes	No	No	No	No	Yes	No		178.8																		3275.67	3045.47	1	1	133	6
1958	1999-2000	Female	20	Mexican American	0.81	More Than High School	2	6	26.57	No		No	No	No	No	No	No	No	85.3	157	0.4	3.6	13.1	2.5	252	4.38	6.9	35.4	4.6	97.7	20.56	5	111	184	106	2.74	56	1873.05	1674.05	1	1	231	10
1959	1999-2000	Male	16	Non-Hispanic Black	3.67	Less Than High School	2	13	17			No	No						62.1	158.5	0.5	2.9	13.3	2.1	303	4.45	5.8	44.2	4.6	86	5.82	5.1	79	156			61	529.701	525.866	2
1960	1999-2000	Female	43	Non-Hispanic White	1.51	High School Diploma (including GED)	1	6	32.9	Yes	No	No	No	No	No	No	No	No	117.6	173.2	0.5	7.1	15.1	1.5	224	5.07	9.2	44.2	4.4	84	7.16	5	90	218	165	4.27	35	10233.7	9544.31	1	0	229
1961	1999-2000	Female	12	Mexican American	1.14	Less Than High School	1	6	21.48				No						70.1	155.6	0.7	5.3	12.2	2.2	208	3.94	8.5	26.5	4.8			5		105			45	343.603	340.824	2
1962	1999-2000	Male	0	Non-Hispanic White	0.07		1	9																														1337.45	1337.03	2
1963	1999-2000	Male	62	Non-Hispanic White	2.47	High School Diploma (including GED)	2	1	26.21	Yes	No	Yes	No	No	No	No	No	No	105.1	184.6	0.8	3.7	16.3	1.5	319	4.84	6.6	61.9	4.4	91.7	5.72	5.3	56	203	91	2.35	101	4749.69	4529.15	1	1	83	2
1964	1999-2000	Female	32	Non-Hispanic White	5	More Than High School	2	5	29.06	Yes	No	No	No	No	No	No	No	No	80.9	168.3	0.3	4.3	14.5	1.4	262	4.66	6	61.9	4.6	85.8	6.47	4.3	90	179	106	2.74	55	9985.55	9502.14	1	0	241
1965	1999-2000	Male	7	Non-Hispanic White	1.17	Less Than High School	1	11	17.81				No						63.8	135.9	0.4	2.2	13	3.4	357	4.45	6.2						32	145	92	2.38	46	17572.1	15071.1	2
1966	1999-2000	Male	23	Non-Hispanic White	2.13	More Than High School	1	11	30.7	No		No	No	No	No	No	No	No	103	176.2	0.4	4.4	15.5	1.4	250	5.87	6.3	88.4	4.4			5.2		224			34	9652.36	8870.53	1	0	230
1967	1999-2000	Female	51	Mexican American		More Than High School	1	4	32.02	Yes	No	No	No	No	No	No	No	No	102	168.2	0.5	5.2	13.4	1.9	406	4.39	8	44.2	4.1	82	4.41	5	97	210	122	3.15	68	1174.15	1125.54	1	0	232
1968	1999-2000	Male	10	Non-Hispanic Black	2.22	Less Than High School	2	12	15.91				No						58.1	142.5	0.6	2.4	12.7	2.9	371	4.82	6.2											1018.91	991.945	2
1969	1999-2000	Male	38	Mexican American	3.46	Less Than High School	1	13		Yes		No	No	No	No	No	No	No																				0	1765.74	1	0	236
1970	1999-2000	Female	5	Non-Hispanic Black	0.71		2	8	19.93				No						59.9	112	0.6	2.4	11.6	2.4	301	3.89	5.7							152			44	929.979	894.898	2
1971	1999-2000	Female	0	Mexican American	3.81		1	4																														304.103	277.918	2
1972	1999-2000	Male	16	Non-Hispanic Black	0.18	Less Than High School	2	10	22.51			No	No						71.9	162.7	0.7	2.2	15.2	3	199	4.78	6.1	79.6	4.9			4.7		129			30	717.578	722.889	2
1973	1999-2000	Female	24	Mexican American		High School Diploma (including GED)	1	3	27.93	No	No	No	No	No	No	No	No	No	85.4	159	0.3	4.6	14.3	1.6	239	4.41	6.6	44.2	4.6	98.1	17.75	5.2	74	184	119	3.08	51	2450.86	2194.32	1	0	239
1974	1999-2000	Female	22	Other Hispanic		More Than High School	2	10	22.57	No		No	No	No	No	No	No	No	76	152.8	0.5	3.7	13.1	2	229	4.27	6.3	53	4.7			4.8		188			80	7039.6	6963.1	1	0	235
1975	1999-2000	Female	16	Non-Hispanic White	1.57	Less Than High School	1	10	17.66			No	No						68.6	156.6	0.5	11.3	13.8	1.3	389	4.57	13.1	44.2	4.4	89.1	9.59	4.9	67	163	98	2.53	52	2987.54	2942.57	2
1976	1999-2000	Female	14	Non-Hispanic Black		Less Than High School	2	13	32.75				No						101.4	159.3																		503.248	496.02	2
1977	1999-2000	Female	0	Mexican American	0.42		2	3																														225.224	222.554	2
1978	1999-2000	Male	67	Mexican American	0.72	Less Than High School	1	13	26.73	Yes	No	No	No	No	No	No	No	No	96.5	159.5	0.5	5.3	16.5	1.9	246	5.09	7.9	70.7	4.6			5.1		243			60	187.398	188.105	1	1	234	9
1979	1999-2000	Female	2	Mexican American	0.98		2	3	19.71				No						55.4	94.6	0.8	3.4	13.9	3.7	406	4.83	8.1											522.202	525.566	2
1980	1999-2000	Female	47	Non-Hispanic Black	0.73	Less Than High School	2	11	32.42	No	Yes	Yes	Yes	No	No	No	No	No	114.3	173.5			10.9		202	3.3	6.4	70.7	4			11.7		380			58	3226.6	3132.92	1	1	204	7
1981	1999-2000	Female	21	Mexican American	0.9	Less Than High School	2	2	21.77	No		No	No	No	No	No	No	No	74.5	149.1	0.4	5.2	14.1	1.5	338	4.53	7.2	26.5	5.3			5.1		129			61	1896.7	1763.96	1	0	246
1982	1999-2000	Female	21	Non-Hispanic White	2.91	More Than High School	1	8	23.77	Yes	No	No	No	No	No	No	No	No	81.7	171.6																		6131.35	5813.44	1	0	240
1983	1999-2000	Male	18	Non-Hispanic White	5	Less Than High School	2	11				No	No																									0	3355.85	1	0	231
1984	1999-2000	Male	14	Non-Hispanic Black	1.02	Less Than High School	2	12	20.1				No						70.5	171.2	0.6	3.1	14.2	2.5	369	4.65	6.4	44.2	4.8			5.2		164			51	638.511	612.067	2
1985	1999-2000	Female	19	Other Race - Including Multi-Racial	0.39	High School Diploma (including GED)	1	11	23.02			No	No						76.5	164.5	0.6	7.4	13.6	2.2	261	4.53	10.5	61.9	4.2			5.1		154			49	990.701	947.565	1	0	231
1986	1999-2000	Female	6	Non-Hispanic White	2.31	Less Than High School	1	11					No																									0	5460.85	2
1987	1999-2000	Female	66	Non-Hispanic Black	4.79	More Than High School	1	7	27.15	Yes	No	No	No	No	No	No	No	No	93	157.9	0.4	2.7	12.2	2.2	285	3.86	5.5	44.2	4.3			5.4		226			83	1118.27	1146.15	1	0	246
1988	1999-2000	Female	49	Mexican American	0.72	Less Than High School	2	12	28.01	Yes		Yes	No	No	No	No	No	No	89.1	161	0.5	4.8	14.5	1.6	224	5.01	7.2	53	4.5	93.1	9.79	5	404	240			41	798.05	787.17	1	0	243
1989	1999-2000	Male	17	Mexican American	2.95	Less Than High School	1	3	23.65			No	No						75	165.8	0.8	8.2	15.3	1.8	295	5.01	11	70.7	4.6	103.2	27.82	5.1	56	127	69	1.78	46	356.601	345.593	2
1990	1999-2000	Male	68	Non-Hispanic White		More Than High School	1	7	27.38	Yes	No	Yes	Yes	No	No	No	Yes	No	100.4	183.1	0.4	2.4	14.1	1.4	190	4.43	4.4	88.4	4.9	207.7	10.33	8.8	185	157	86	2.22	34	6546.1	6188.23	1	0	246
1991	1999-2000	Male	60	Non-Hispanic Black	0.86	High School Diploma (including GED)	2	4	24.07	Yes	Yes	No	No	No	No	No	No	No	95.3	183.2																		870.635	835.677	1	1	67	1
1992	1999-2000	Female	64	Mexican American		Less Than High School	1	10	23.4	Yes	Yes	Yes	No	No	Yes	No	No	No	85.1	149.5	0.5	3.1	15.1	2.9	231	4.05	6.7	44.2	4.6			5.4		214			52	539.529	423.914	1	1	121	1
1993	1999-2000	Male	3	Other Hispanic			3	1	15.06				No						45.8	98.8	0.8	1.7	13	3	366	4.48	5.7						35	157	84	2.17	66	2928.48	2690.79	2
1994	1999-2000	Male	1	Other Race - Including Multi-Racial	0.76		1	3					No								0.6	2.2	11.8	4.4	393	4.53	7.4											1039.3	963.472	2
1995	1999-2000	Male	55	Non-Hispanic White	5	More Than High School	1	8	33.28	Yes	No	Yes	No	No	No	No	No	No	115.5	182.3	0.7	5	15.1	1.9	263	4.95	8.2	61.9	4.5			5.5		260			30	6783.28	5989.49	1	0	242
1996	1999-2000	Female	36	Mexican American	1.15	High School Diploma (including GED)	1	4	26.69	No		No	No	No	No	No	No	No	80.3	157.5	0.7	5.1	12.5	1.8	234	3.95	7.7	35.4	4.2	93.7	8.82	5.3	138	175	103	2.66	45	187.536	183.628	1	0	247
1997	1999-2000	Male	1	Mexican American	0.59		1	7					No								1	4.7	11.3	5.5	252	4.23	11.4											538.68	520.94	2
1998	1999-2000	Female	24	Other Race - Including Multi-Racial	1.98	More Than High School	1	2	19.45	No		No	No	No	No	No	No	No	69.8	157.1	0.6	6.6	14.1	1.7	201	4.14	9.1	35.4	4.8			4.6		182			78	9510.23	8776.13	1	0	247
1999	1999-2000	Male	68	Non-Hispanic White	0.96	Less Than High School	2	13	28.03	Yes	Yes	No	Yes	No	No	No	No	No	116.3	178.4	0.7	7.2	15.4	2.3	337	5.03	10.4	70.7	4.5	156.4	32.92	8.7	473	185			26	2663.52	2421.32	1	1	147	1
[truncated: 105,623 more rows]
